# Supplementary material for: The Elecsys® Anti-SARS-CoV-2 and Elecsys® Anti-SARS-CoV-2 S antibody assays: Differentiating between vaccination and infection, and assessing long-term performance
Source: PLoS One. 2024 Jul 18;19(7):e0305613. doi: 10.1371/journal.pone.0305613 (PMC11257240; doi:10.1371/journal.pone.0305613)
Supplement: S1 Data — (CSV) [file pone.0305613.s005.csv]

Donor	Wantai_OD.CO	Roche_NC_COI	Roche_RBD_COI
1	3-6	<1	1-25
2	9-12	<1	1-25
3	<1	<1	<1
4	<1	<1	<1
5	<1	<1	<1
6	>15	<1	100-150
7	>15	<1	25-50
8	<1	<1	<1
9	>15	1-25	>200
10	>15	25-50	150-200
11	<1	<1	<1
12	<1	<1	<1
13	<1	<1	<1
14	<1	<1	<1
15	6-9	<1	1-25
16	>15	100-150	50-100
17	<1	<1	<1
18	>15	1-25	50-100
19	>15	150-200	150-200
20	3-6	<1	1-25
21	3-6	25-50	1-25
22	>15	<1	150-200
23	<1	<1	<1
24	3-6	50-100	1-25
25	>15	<1	1-25
26	<1	<1	<1
27	1-3	<1	<1
28	<1	<1	<1
29	>15	<1	50-100
30	<1	<1	<1
31	>15	1-25	>200
32	>15	<1	150-200
33	3-6	<1	<1
34	1-3	1-25	1-25
35	<1	<1	<1
36	1-3	<1	<1
37	<1	<1	<1
38	3-6	<1	1-25
39	<1	<1	<1
40	<1	<1	<1
41	>15	50-100	>200
42	6-9	<1	25-50
43	3-6	<1	25-50
44	<1	<1	<1
45	<1	<1	<1
46	>15	100-150	>200
47	<1	<1	<1
48	<1	<1	<1
49	>15	25-50	>200
50	<1	<1	<1
51	<1	<1	<1
52	>15	<1	>200
53	<1	<1	<1
54	<1	<1	<1
55	>15	<1	50-100
56	<1	<1	1-25
57	>15	50-100	150-200
58	<1	<1	<1
59	>15	<1	>200
60	<1	<1	<1
61	>15	100-150	50-100
62	<1	<1	<1
63	6-9	<1	50-100
64	3-6	<1	1-25
65	3-6	<1	1-25
66	<1	<1	<1
67	>15	<1	100-150
68	<1	<1	<1
69	<1	<1	<1
70	<1	<1	<1
71	<1	<1	<1
72	<1	<1	<1
73	<1	<1	<1
74	>15	100-150	150-200
75	>15	50-100	100-150
76	<1	<1	<1
77	12-15	<1	100-150
78	<1	<1	<1
79	<1	<1	<1
80	>15	<1	150-200
81	>15	<1	>200
82	>15	<1	>200
83	<1	<1	<1
84	<1	<1	<1
85	1-3	<1	1-25
86	1-3	<1	<1
87	<1	<1	<1
88	>15	25-50	>200
89	<1	<1	<1
90	<1	<1	<1
91	>15	150-200	>200
92	<1	<1	<1
93	>15	50-100	>200
94	<1	<1	<1
95	<1	<1	<1
96	>15	<1	>200
97	>15	<1	>200
98	<1	<1	<1
99	6-9	<1	<1
100	<1	<1	<1
101	<1	<1	<1
102	<1	<1	<1
103	<1	<1	<1
104	<1	<1	<1
105	>15	150-200	50-100
106	>15	<1	>200
107	<1	<1	<1
108	3-6	<1	<1
109	<1	<1	<1
110	>15	<1	50-100
111	1-3	<1	1-25
112	<1	<1	<1
113	<1	<1	<1
114	<1	<1	1-25
115	<1	<1	<1
116	1-3	<1	<1
117	<1	<1	<1
118	<1	<1	<1
119	<1	<1	<1
120	>15	1-25	50-100
121	<1	<1	<1
122	12-15	<1	100-150
123	<1	<1	<1
124	<1	<1	<1
125	3-6	<1	<1
126	<1	<1	<1
127	1-3	<1	<1
128	>15	<1	>200
129	<1	<1	<1
130	<1	<1	<1
131	<1	<1	<1
132	<1	<1	<1
133	<1	<1	<1
134	<1	<1	<1
135	>15	<1	>200
136	<1	<1	<1
137	<1	<1	<1
138	<1	<1	<1
139	12-15	<1	50-100
140	<1	<1	<1
141	<1	<1	<1
142	3-6	<1	1-25
143	>15	1-25	>200
144	<1	<1	<1
145	1-3	<1	<1
146	<1	<1	<1
147	>15	<1	>200
148	<1	<1	<1
149	1-3	<1	1-25
150	1-3	<1	1-25
151	<1	<1	<1
152	<1	<1	<1
153	<1	<1	<1
154	<1	<1	<1
155	<1	<1	<1
156	<1	<1	<1
157	<1	<1	<1
158	<1	<1	<1
159	<1	<1	<1
160	>15	<1	>200
161	<1	<1	<1
162	9-12	<1	1-25
163	<1	<1	<1
164	<1	<1	<1
165	>15	100-150	>200
166	9-12	150-200	>200
167	9-12	<1	25-50
168	<1	<1	<1
169	3-6	<1	<1
170	<1	<1	<1
171	<1	<1	<1
172	<1	<1	<1
173	12-15	<1	25-50
174	<1	<1	<1
175	>15	1-25	>200
176	<1	<1	<1
177	<1	<1	<1
178	>15	<1	>200
179	<1	<1	<1
180	>15	50-100	100-150
181	>15	25-50	50-100
182	<1	<1	<1
183	>15	<1	>200
184	<1	<1	<1
185	>15	<1	>200
186	<1	<1	<1
187	<1	<1	<1
188	>15	1-25	50-100
189	<1	<1	<1
190	<1	<1	<1
191	<1	<1	<1
192	<1	<1	<1
193	<1	<1	<1
194	<1	<1	<1
195	>15	<1	>200
196	>15	1-25	25-50
197	<1	<1	<1
198	<1	<1	<1
199	>15	1-25	50-100
200	>15	<1	>200
201	>15	<1	>200
202	1-3	<1	<1
203	<1	<1	<1
204	>15	1-25	>200
205	12-15	<1	100-150
206	>15	<1	>200
207	<1	<1	<1
208	<1	<1	<1
209	<1	<1	<1
210	6-9	<1	1-25
211	1-3	<1	1-25
212	<1	<1	<1
213	>15	>200	>200
214	3-6	<1	25-50
215	1-3	<1	1-25
216	<1	<1	<1
217	<1	<1	1-25
218	<1	<1	<1
219	1-3	<1	1-25
220	<1	<1	<1
221	<1	<1	<1
222	>15	<1	100-150
223	>15	1-25	>200
224	<1	<1	<1
225	>15	<1	100-150
226	<1	<1	<1
227	>15	100-150	>200
228	>15	<1	>200
229	<1	<1	<1
230	>15	<1	>200
231	<1	<1	<1
232	<1	<1	<1
233	<1	<1	<1
234	>15	<1	>200
235	6-9	150-200	1-25
236	<1	<1	<1
237	>15	<1	>200
238	<1	<1	<1
239	3-6	<1	1-25
240	<1	<1	<1
241	<1	<1	<1
242	>15	<1	>200
243	<1	<1	<1
244	>15	50-100	>200
245	<1	<1	<1
246	<1	<1	<1
247	<1	<1	<1
248	<1	<1	<1
249	<1	<1	<1
250	<1	<1	<1
251	<1	<1	<1
252	<1	<1	<1
253	3-6	<1	1-25
254	<1	<1	<1
255	<1	<1	<1
256	9-12	25-50	1-25
257	<1	<1	<1
258	<1	<1	<1
259	<1	<1	<1
260	<1	<1	<1
261	<1	<1	<1
262	<1	<1	<1
263	>15	<1	25-50
264	>15	1-25	50-100
265	6-9	<1	25-50
266	>15	<1	>200
267	1-3	<1	<1
268	9-12	<1	>200
269	<1	<1	<1
270	<1	<1	<1
271	<1	<1	<1
272	<1	<1	<1
273	>15	1-25	>200
274	<1	<1	1-25
275	6-9	<1	25-50
276	>15	<1	50-100
277	<1	<1	<1
278	9-12	<1	1-25
279	>15	<1	>200
280	<1	<1	<1
281	<1	<1	<1
282	<1	<1	<1
283	1-3	<1	1-25
284	>15	1-25	>200
285	<1	<1	<1
286	<1	<1	<1
287	<1	<1	<1
288	<1	<1	<1
289	9-12	<1	50-100
290	9-12	50-100	>200
291	<1	<1	<1
292	<1	<1	<1
293	>15	<1	100-150
294	<1	<1	<1
295	3-6	<1	1-25
296	>15	<1	>200
297	<1	<1	<1
298	<1	<1	<1
299	<1	<1	<1
300	9-12	<1	150-200
301	6-9	<1	1-25
302	<1	<1	<1
303	>15	1-25	>200
304	>15	<1	150-200
305	<1	<1	<1
306	>15	<1	>200
307	>15	<1	1-25
308	<1	<1	<1
309	<1	<1	<1
310	>15	25-50	>200
311	>15	1-25	25-50
312	<1	<1	<1
313	<1	<1	<1
314	>15	50-100	>200
315	<1	<1	<1
316	>15	25-50	>200
317	>15	<1	>200
318	1-3	<1	1-25
319	6-9	<1	1-25
320	>15	<1	>200
321	<1	<1	<1
322	>15	<1	1-25
323	<1	<1	<1
324	1-3	<1	<1
325	>15	<1	25-50
326	<1	<1	<1
327	>15	50-100	25-50
328	<1	<1	<1
329	<1	<1	<1
330	>15	100-150	>200
331	<1	<1	<1
332	<1	<1	<1
333	>15	1-25	>200
334	<1	<1	<1
335	12-15	50-100	25-50
336	>15	25-50	1-25
337	<1	<1	<1
338	<1	<1	<1
339	<1	<1	<1
340	3-6	<1	25-50
341	>15	100-150	>200
342	1-3	<1	1-25
343	9-12	1-25	25-50
344	<1	<1	<1
345	>15	1-25	>200
346	<1	<1	<1
347	>15	<1	25-50
348	<1	<1	<1
349	<1	<1	<1
350	3-6	<1	25-50
351	1-3	<1	25-50
352	<1	<1	<1
353	3-6	<1	1-25
354	>15	>200	>200
355	<1	<1	<1
356	>15	<1	>200
357	<1	<1	<1
358	<1	<1	<1
359	<1	<1	<1
360	1-3	<1	1-25
361	<1	<1	<1
362	1-3	<1	1-25
363	<1	<1	<1
364	<1	<1	<1
365	>15	>200	>200
366	<1	<1	<1
367	<1	<1	<1
368	>15	25-50	>200
369	>15	1-25	>200
370	<1	<1	<1
371	<1	<1	<1
372	>15	150-200	>200
373	3-6	<1	25-50
374	3-6	<1	25-50
375	>15	150-200	>200
376	<1	<1	<1
377	<1	<1	<1
378	<1	<1	<1
379	<1	<1	<1
380	3-6	<1	50-100
381	>15	1-25	>200
382	<1	<1	<1
383	>15	<1	>200
384	6-9	<1	1-25
385	<1	<1	<1
386	<1	<1	<1
387	<1	<1	<1
388	<1	<1	<1
389	<1	<1	<1
390	>15	100-150	50-100
391	<1	<1	<1
392	6-9	<1	50-100
393	>15	150-200	>200
394	1-3	<1	1-25
395	<1	<1	<1
396	<1	<1	<1
397	>15	50-100	>200
398	3-6	<1	100-150
399	<1	<1	<1
400	>15	25-50	>200
401	<1	<1	<1
402	>15	150-200	>200
403	1-3	<1	1-25
404	>15	25-50	>200
405	12-15	<1	25-50
406	<1	<1	<1
407	12-15	<1	1-25
408	>15	<1	150-200
409	<1	<1	<1
410	<1	<1	<1
411	<1	<1	<1
412	>15	<1	1-25
413	<1	<1	<1
414	1-3	<1	1-25
415	<1	<1	<1
416	>15	>200	>200
417	>15	<1	>200
418	6-9	<1	25-50
419	<1	<1	<1
420	<1	<1	<1
421	9-12	<1	25-50
422	<1	<1	<1
423	>15	<1	>200
424	3-6	<1	25-50
425	<1	<1	<1
426	1-3	<1	1-25
427	<1	<1	<1
428	>15	50-100	>200
429	>15	<1	>200
430	<1	<1	1-25
431	>15	100-150	>200
432	<1	<1	<1
433	>15	150-200	>200
434	9-12	<1	>200
435	>15	<1	>200
436	>15	<1	1-25
437	>15	<1	50-100
438	<1	<1	<1
439	>15	1-25	>200
440	<1	<1	<1
441	6-9	25-50	50-100
442	<1	<1	<1
443	>15	1-25	100-150
444	<1	<1	<1
445	>15	1-25	>200
446	>15	<1	>200
447	>15	50-100	100-150
448	<1	<1	<1
449	<1	<1	<1
450	<1	<1	<1
451	<1	<1	<1
452	<1	<1	<1
453	>15	1-25	>200
454	>15	<1	>200
455	<1	<1	<1
456	9-12	<1	100-150
457	>15	<1	150-200
458	<1	<1	<1
459	<1	<1	<1
460	>15	<1	>200
461	>15	<1	50-100
462	<1	<1	<1
463	>15	150-200	>200
464	>15	<1	>200
465	<1	<1	<1
466	>15	<1	50-100
467	<1	<1	<1
468	1-3	<1	<1
469	6-9	1-25	1-25
470	<1	<1	<1
471	<1	<1	<1
472	<1	<1	1-25
473	<1	<1	<1
474	>15	100-150	>200
475	6-9	<1	50-100
476	>15	<1	50-100
477	<1	<1	<1
478	<1	<1	<1
479	1-3	<1	<1
480	>15	<1	50-100
481	<1	<1	<1
482	>15	<1	150-200
483	>15	25-50	>200
484	<1	<1	<1
485	<1	<1	<1
486	>15	25-50	>200
487	<1	<1	<1
488	>15	100-150	>200
489	>15	<1	50-100
490	9-12	<1	>200
491	3-6	<1	25-50
492	>15	<1	100-150
493	<1	<1	<1
494	<1	<1	<1
495	>15	<1	50-100
496	>15	<1	>200
497	3-6	<1	1-25
498	<1	<1	<1
499	>15	<1	1-25
500	<1	<1	<1
501	3-6	<1	25-50
502	<1	<1	<1
503	3-6	<1	1-25
504	>15	<1	>200
505	3-6	<1	1-25
506	<1	<1	<1
507	1-3	<1	1-25
508	6-9	<1	1-25
509	<1	<1	<1
510	<1	<1	<1
511	<1	<1	<1
512	<1	<1	<1
513	<1	<1	<1
514	1-3	1-25	1-25
515	<1	<1	1-25
516	1-3	<1	<1
517	6-9	100-150	1-25
518	1-3	<1	1-25
519	>15	1-25	150-200
520	6-9	<1	1-25
521	6-9	<1	1-25
522	1-3	<1	1-25
523	1-3	<1	1-25
524	<1	<1	<1
525	<1	<1	<1
526	>15	<1	>200
527	9-12	25-50	150-200
528	12-15	<1	25-50
529	>15	100-150	>200
530	<1	<1	<1
531	<1	<1	<1
532	<1	<1	<1
533	<1	<1	<1
534	<1	<1	<1
535	<1	<1	<1
536	>15	>200	>200
537	1-3	<1	<1
538	>15	<1	>200
539	<1	<1	<1
540	<1	<1	<1
541	1-3	<1	1-25
542	<1	<1	<1
543	<1	<1	<1
544	<1	<1	<1
545	<1	<1	<1
546	<1	<1	<1
547	<1	<1	<1
548	<1	<1	<1
549	<1	<1	<1
550	<1	<1	<1
551	<1	<1	<1
552	<1	<1	<1
553	1-3	<1	1-25
554	>15	50-100	>200
555	<1	<1	<1
556	<1	<1	<1
557	3-6	<1	25-50
558	<1	<1	<1
559	>15	<1	1-25
560	<1	<1	<1
561	9-12	<1	25-50
562	<1	<1	<1
563	<1	<1	<1
564	<1	<1	<1
565	>15	<1	>200
566	<1	<1	<1
567	>15	1-25	25-50
568	1-3	<1	1-25
569	>15	50-100	>200
570	<1	<1	<1
571	<1	<1	<1
572	9-12	<1	25-50
573	<1	<1	<1
574	<1	<1	<1
575	<1	<1	<1
576	>15	<1	>200
577	<1	<1	<1
578	>15	150-200	50-100
579	<1	<1	<1
580	<1	<1	<1
581	3-6	<1	25-50
582	1-3	<1	<1
583	<1	<1	<1
584	>15	>200	50-100
585	<1	<1	<1
586	<1	<1	<1
587	<1	<1	<1
588	3-6	<1	1-25
589	>15	<1	100-150
590	<1	<1	<1
591	<1	<1	<1
592	12-15	<1	25-50
593	<1	<1	<1
594	<1	<1	<1
595	3-6	<1	1-25
596	>15	>200	>200
597	<1	<1	<1
598	3-6	<1	1-25
599	6-9	<1	1-25
600	<1	<1	<1
601	9-12	<1	25-50
602	12-15	100-150	>200
603	<1	<1	<1
604	<1	<1	<1
605	<1	<1	<1
606	>15	<1	>200
607	<1	<1	<1
608	<1	<1	<1
609	12-15	<1	50-100
610	<1	<1	<1
611	<1	<1	<1
612	9-12	<1	50-100
613	>15	>200	>200
614	<1	<1	<1
615	<1	<1	<1
616	>15	<1	>200
617	9-12	<1	25-50
618	<1	<1	<1
619	>15	<1	100-150
620	<1	<1	<1
621	>15	<1	50-100
622	<1	<1	<1
623	<1	<1	<1
624	>15	<1	150-200
625	1-3	<1	1-25
626	<1	<1	<1
627	12-15	1-25	1-25
628	12-15	<1	1-25
629	<1	<1	<1
630	6-9	<1	1-25
631	6-9	<1	1-25
632	<1	<1	<1
633	>15	<1	25-50
634	>15	<1	25-50
635	<1	<1	<1
636	<1	<1	<1
637	<1	<1	<1
638	<1	<1	<1
639	<1	<1	<1
640	>15	1-25	>200
641	<1	<1	<1
642	>15	25-50	>200
643	>15	<1	>200
644	<1	<1	<1
645	>15	<1	1-25
646	<1	<1	<1
647	<1	<1	<1
648	>15	<1	>200
649	>15	150-200	>200
650	>15	<1	>200
651	>15	1-25	25-50
652	>15	150-200	>200
653	<1	<1	<1
654	>15	1-25	>200
655	>15	50-100	>200
656	>15	25-50	150-200
657	<1	<1	<1
658	9-12	<1	25-50
659	>15	1-25	>200
660	<1	<1	<1
661	>15	<1	1-25
662	<1	<1	<1
663	>15	<1	>200
664	<1	<1	<1
665	>15	1-25	>200
666	>15	>200	100-150
667	<1	<1	<1
668	<1	<1	<1
669	<1	<1	<1
670	<1	<1	<1
671	<1	<1	<1
672	6-9	<1	25-50
673	<1	<1	<1
674	>15	25-50	>200
675	<1	<1	<1
676	>15	1-25	>200
677	<1	<1	<1
678	<1	<1	<1
679	<1	<1	<1
680	1-3	<1	<1
681	9-12	<1	1-25
682	<1	<1	<1
683	1-3	<1	<1
684	1-3	<1	<1
685	<1	<1	<1
686	<1	<1	<1
687	<1	<1	<1
688	<1	<1	<1
689	<1	<1	<1
690	>15	<1	>200
691	>15	<1	50-100
692	<1	<1	<1
693	12-15	100-150	25-50
694	<1	<1	<1
695	<1	<1	<1
696	<1	<1	<1
697	<1	<1	<1
698	>15	50-100	>200
699	<1	<1	<1
700	<1	<1	<1
701	<1	<1	<1
702	<1	<1	<1
703	>15	<1	50-100
704	>15	100-150	50-100
705	12-15	<1	1-25
706	>15	<1	1-25
707	<1	<1	<1
708	<1	<1	<1
709	1-3	1-25	1-25
710	6-9	<1	25-50
711	>15	1-25	50-100
712	>15	<1	100-150
713	>15	<1	25-50
714	>15	1-25	50-100
715	<1	<1	<1
716	3-6	<1	1-25
717	<1	<1	<1
718	>15	150-200	>200
719	<1	<1	<1
720	<1	<1	<1
721	<1	<1	<1
722	<1	<1	<1
723	<1	<1	<1
724	<1	1-25	1-25
725	<1	<1	<1
726	<1	<1	<1
727	<1	<1	<1
728	>15	100-150	50-100
729	<1	<1	<1
730	>15	<1	25-50
731	<1	<1	<1
732	12-15	<1	150-200
733	<1	<1	<1
734	<1	<1	<1
735	1-3	<1	1-25
736	>15	<1	>200
737	>15	<1	50-100
738	<1	<1	<1
739	<1	<1	<1
740	>15	<1	>200
741	>15	<1	150-200
742	<1	<1	<1
743	<1	<1	<1
744	1-3	<1	1-25
745	<1	<1	<1
746	<1	<1	<1
747	>15	>200	>200
748	<1	<1	<1
749	>15	50-100	100-150
750	<1	<1	<1
751	<1	<1	<1
752	1-3	<1	1-25
753	<1	<1	<1
754	>15	<1	>200
755	<1	<1	<1
756	9-12	25-50	25-50
757	12-15	1-25	25-50
758	<1	<1	<1
759	3-6	<1	1-25
760	>15	<1	>200
761	<1	<1	<1
762	<1	<1	<1
763	<1	<1	<1
764	>15	<1	>200
765	<1	<1	<1
766	<1	<1	<1
767	12-15	<1	25-50
768	<1	<1	<1
769	<1	<1	1-25
770	<1	<1	<1
771	9-12	<1	1-25
772	<1	<1	<1
773	>15	<1	>200
774	>15	1-25	25-50
775	<1	<1	<1
776	<1	<1	<1
777	<1	<1	<1
778	<1	<1	<1
779	<1	<1	<1
780	12-15	1-25	>200
781	1-3	<1	1-25
782	<1	<1	<1
783	9-12	<1	50-100
784	<1	<1	<1
785	1-3	<1	<1
786	<1	<1	<1
787	9-12	<1	25-50
788	12-15	50-100	>200
789	6-9	25-50	1-25
790	<1	<1	<1
791	>15	<1	>200
792	>15	50-100	>200
793	<1	<1	<1
794	>15	100-150	>200
795	<1	<1	<1
796	<1	<1	<1
797	<1	<1	<1
798	>15	1-25	100-150
799	1-3	<1	25-50
800	1-3	<1	1-25
801	<1	<1	<1
802	6-9	<1	25-50
803	>15	<1	1-25
804	3-6	<1	1-25
805	<1	<1	<1
806	<1	<1	<1
807	>15	<1	100-150
808	3-6	<1	25-50
809	>15	<1	>200
810	<1	<1	<1
811	<1	<1	<1
812	>15	1-25	50-100
813	<1	<1	1-25
814	<1	<1	<1
815	<1	<1	<1
816	<1	<1	<1
817	<1	<1	<1
818	<1	<1	<1
819	>15	<1	>200
820	6-9	<1	25-50
821	>15	<1	25-50
822	3-6	<1	25-50
823	3-6	<1	1-25
824	12-15	<1	100-150
825	<1	<1	<1
826	<1	<1	<1
827	<1	<1	<1
828	1-3	<1	25-50
829	>15	1-25	>200
830	<1	<1	<1
831	3-6	<1	50-100
832	1-3	<1	1-25
833	<1	<1	1-25
834	12-15	<1	150-200
835	<1	<1	<1
836	<1	<1	<1
837	<1	<1	<1
838	6-9	<1	25-50
839	<1	<1	<1
840	9-12	<1	25-50
841	>15	<1	50-100
842	<1	<1	<1
843	<1	<1	<1
844	3-6	<1	25-50
845	>15	1-25	>200
846	<1	<1	<1
847	>15	1-25	>200
848	>15	25-50	>200
849	9-12	<1	25-50
850	<1	<1	<1
851	<1	<1	<1
852	<1	<1	<1
853	<1	<1	<1
854	<1	<1	<1
855	<1	<1	<1
856	<1	<1	<1
857	>15	50-100	>200
858	6-9	<1	50-100
859	1-3	<1	1-25
860	<1	<1	<1
861	<1	<1	<1
862	>15	<1	100-150
863	>15	25-50	>200
864	<1	<1	<1
865	<1	<1	<1
866	9-12	<1	25-50
867	<1	<1	<1
868	>15	>200	>200
869	3-6	<1	1-25
870	<1	<1	<1
871	>15	1-25	25-50
872	<1	<1	<1
873	<1	<1	<1
874	12-15	<1	100-150
875	<1	<1	<1
876	9-12	<1	1-25
877	6-9	<1	25-50
878	>15	<1	>200
879	>15	<1	50-100
880	>15	<1	>200
881	<1	<1	<1
882	<1	<1	<1
883	<1	<1	<1
884	9-12	<1	50-100
885	<1	<1	<1
886	1-3	<1	1-25
887	1-3	<1	1-25
888	>15	<1	1-25
889	>15	1-25	150-200
890	>15	<1	>200
891	>15	1-25	>200
892	<1	<1	<1
893	<1	<1	<1
894	<1	<1	<1
895	1-3	<1	25-50
896	6-9	<1	25-50
897	>15	<1	50-100
898	<1	<1	<1
899	6-9	<1	1-25
900	>15	<1	>200
901	1-3	<1	1-25
902	3-6	<1	1-25
903	<1	<1	<1
904	>15	<1	>200
905	9-12	<1	50-100
906	<1	<1	<1
907	>15	25-50	100-150
908	<1	<1	<1
909	<1	<1	<1
910	<1	<1	<1
911	>15	50-100	>200
912	1-3	<1	1-25
913	<1	<1	<1
914	<1	<1	<1
915	1-3	<1	1-25
916	12-15	1-25	25-50
917	<1	<1	<1
918	>15	150-200	>200
919	<1	<1	<1
920	<1	<1	<1
921	1-3	<1	1-25
922	<1	<1	<1
923	>15	<1	50-100
924	<1	<1	<1
925	9-12	<1	25-50
926	<1	<1	<1
927	1-3	<1	1-25
928	<1	<1	<1
929	>15	1-25	50-100
930	<1	<1	<1
931	<1	<1	<1
932	12-15	<1	1-25
933	<1	<1	<1
934	>15	<1	>200
935	>15	150-200	>200
936	3-6	<1	1-25
937	3-6	<1	100-150
938	<1	<1	<1
939	<1	<1	<1
940	<1	<1	<1
941	6-9	1-25	1-25
942	<1	<1	<1
943	<1	<1	1-25
944	<1	<1	<1
945	<1	<1	<1
946	>15	150-200	>200
947	<1	<1	<1
948	>15	<1	>200
949	<1	<1	<1
950	<1	<1	1-25
951	1-3	<1	1-25
952	>15	>200	>200
953	1-3	<1	25-50
954	<1	<1	<1
955	3-6	<1	25-50
956	12-15	<1	1-25
957	<1	<1	<1
958	12-15	<1	150-200
959	<1	<1	<1
960	<1	<1	<1
961	9-12	1-25	>200
962	<1	<1	<1
963	>15	<1	>200
964	<1	<1	<1
965	6-9	<1	25-50
966	>15	<1	>200
967	<1	<1	<1
968	<1	<1	<1
969	>15	100-150	100-150
970	>15	50-100	>200
971	<1	<1	1-25
972	>15	<1	50-100
973	>15	<1	50-100
974	<1	<1	<1
975	>15	100-150	100-150
976	<1	<1	<1
977	<1	<1	<1
978	<1	<1	<1
979	6-9	<1	1-25
980	<1	<1	<1
981	<1	<1	<1
982	3-6	50-100	1-25
983	>15	<1	100-150
984	6-9	<1	25-50
985	<1	<1	<1
986	>15	<1	>200
987	<1	<1	<1
988	>15	<1	>200
989	>15	>200	>200
990	>15	100-150	>200
991	1-3	<1	1-25
992	<1	<1	<1
993	<1	<1	<1
994	>15	1-25	>200
995	<1	<1	<1
996	<1	<1	<1
997	<1	<1	<1
998	<1	<1	<1
999	>15	100-150	>200
1000	<1	<1	<1
1001	>15	<1	>200
1002	<1	<1	<1
1003	<1	<1	<1
1004	>15	<1	50-100
1005	<1	<1	<1
1006	<1	<1	<1
1007	>15	<1	>200
1008	<1	<1	<1
1009	<1	<1	<1
1010	<1	<1	<1
1011	<1	<1	<1
1012	9-12	<1	100-150
1013	<1	<1	<1
1014	3-6	<1	1-25
1015	1-3	<1	<1
1016	>15	<1	>200
1017	>15	50-100	>200
1018	<1	<1	<1
1019	>15	<1	1-25
1020	1-3	<1	1-25
1021	<1	<1	<1
1022	3-6	1-25	1-25
1023	<1	<1	<1
1024	<1	<1	<1
1025	<1	<1	<1
1026	<1	<1	<1
1027	<1	<1	<1
1028	<1	<1	<1
1029	<1	<1	<1
1030	>15	1-25	>200
1031	<1	<1	<1
1032	>15	50-100	>200
1033	<1	<1	<1
1034	1-3	<1	1-25
1035	>15	1-25	>200
1036	12-15	<1	25-50
1037	>15	25-50	>200
1038	<1	<1	<1
1039	<1	<1	<1
1040	>15	<1	>200
1041	<1	<1	<1
1042	>15	<1	50-100
1043	<1	<1	<1
1044	<1	<1	<1
1045	<1	<1	<1
1046	1-3	<1	1-25
1047	3-6	<1	25-50
1048	<1	<1	<1
1049	>15	1-25	>200
1050	>15	100-150	100-150
1051	<1	<1	<1
1052	<1	<1	<1
1053	<1	<1	<1
1054	>15	25-50	>200
1055	>15	<1	50-100
1056	<1	<1	<1
1057	>15	100-150	>200
1058	>15	150-200	>200
1059	<1	<1	<1
1060	1-3	<1	<1
1061	>15	1-25	>200
1062	>15	25-50	>200
1063	>15	150-200	>200
1064	<1	<1	<1
1065	<1	<1	<1
1066	<1	<1	<1
1067	>15	<1	50-100
1068	>15	25-50	>200
1069	>15	<1	>200
1070	<1	<1	<1
1071	<1	<1	<1
1072	3-6	<1	1-25
1073	9-12	<1	>200
1074	6-9	<1	25-50
1075	<1	<1	<1
1076	>15	<1	25-50
1077	3-6	<1	25-50
1078	3-6	<1	25-50
1079	<1	<1	<1
1080	<1	<1	<1
1081	9-12	1-25	1-25
1082	>15	<1	>200
1083	<1	<1	<1
1084	>15	100-150	>200
1085	<1	<1	<1
1086	<1	<1	<1
1087	<1	<1	<1
1088	<1	<1	<1
1089	>15	1-25	100-150
1090	>15	100-150	50-100
1091	<1	<1	<1
1092	<1	<1	<1
1093	1-3	<1	<1
1094	>15	50-100	100-150
1095	<1	<1	<1
1096	>15	<1	>200
1097	<1	<1	<1
1098	>15	100-150	>200
1099	<1	<1	<1
1100	<1	<1	<1
1101	>15	<1	>200
1102	<1	<1	<1
1103	<1	<1	<1
1104	<1	<1	<1
1105	<1	<1	<1
1106	<1	<1	<1
1107	>15	<1	1-25
1108	<1	<1	<1
1109	<1	<1	<1
1110	1-3	<1	<1
1111	9-12	<1	50-100
1112	>15	1-25	>200
1113	<1	<1	<1
1114	<1	<1	<1
1115	6-9	1-25	1-25
1116	>15	50-100	150-200
1117	>15	<1	>200
1118	<1	<1	<1
1119	<1	<1	<1
1120	>15	<1	>200
1121	<1	<1	<1
1122	<1	<1	<1
1123	<1	<1	<1
1124	<1	<1	<1
1125	<1	<1	<1
1126	6-9	<1	50-100
1127	12-15	<1	25-50
1128	12-15	<1	50-100
1129	<1	<1	<1
1130	>15	<1	50-100
1131	9-12	<1	25-50
1132	<1	<1	<1
1133	<1	<1	<1
1134	<1	<1	<1
1135	>15	100-150	>200
1136	<1	<1	<1
1137	<1	<1	<1
1138	>15	1-25	25-50
1139	<1	<1	<1
1140	<1	<1	<1
1141	<1	<1	<1
1142	<1	<1	<1
1143	<1	<1	<1
1144	<1	<1	<1
1145	<1	<1	<1
1146	<1	<1	<1
1147	>15	50-100	>200
1148	>15	<1	25-50
1149	<1	<1	<1
1150	1-3	<1	1-25
1151	6-9	<1	1-25
1152	<1	<1	<1
1153	>15	25-50	100-150
1154	>15	<1	>200
1155	>15	50-100	>200
1156	<1	<1	<1
1157	>15	25-50	>200
1158	<1	<1	<1
1159	<1	<1	<1
1160	<1	<1	<1
1161	>15	100-150	>200
1162	>15	<1	>200
1163	<1	<1	<1
1164	<1	<1	<1
1165	12-15	<1	50-100
1166	>15	1-25	>200
1167	<1	<1	<1
1168	<1	<1	<1
1169	<1	<1	<1
1170	<1	<1	<1
1171	>15	<1	>200
1172	6-9	<1	1-25
1173	<1	<1	<1
1174	<1	<1	<1
1175	>15	<1	1-25
1176	>15	150-200	>200
1177	<1	<1	<1
1178	<1	<1	<1
1179	>15	<1	100-150
1180	6-9	<1	25-50
1181	>15	50-100	>200
1182	>15	1-25	>200
1183	9-12	50-100	25-50
1184	<1	<1	<1
1185	<1	<1	<1
1186	>15	150-200	100-150
1187	<1	<1	<1
1188	<1	<1	<1
1189	<1	<1	<1
1190	1-3	<1	1-25
1191	<1	<1	<1
1192	<1	<1	<1
1193	>15	150-200	>200
1194	<1	<1	<1
1195	>15	1-25	50-100
1196	<1	<1	<1
1197	<1	<1	1-25
1198	<1	<1	<1
1199	<1	<1	<1
1200	>15	1-25	>200
1201	<1	<1	<1
1202	>15	1-25	>200
1203	<1	<1	<1
1204	<1	<1	<1
1205	>15	50-100	>200
1206	<1	<1	<1
1207	<1	<1	<1
1208	<1	<1	<1
1209	<1	<1	<1
1210	<1	<1	<1
1211	>15	1-25	>200
1212	<1	<1	<1
1213	<1	<1	<1
1214	<1	<1	<1
1215	6-9	<1	50-100
1216	1-3	<1	1-25
1217	>15	1-25	25-50
1218	12-15	1-25	25-50
1219	1-3	<1	1-25
1220	<1	<1	<1
1221	>15	150-200	150-200
1222	<1	<1	1-25
1223	>15	100-150	50-100
1224	3-6	<1	1-25
1225	<1	<1	<1
1226	1-3	1-25	1-25
1227	<1	<1	<1
1228	>15	>200	>200
1229	>15	1-25	100-150
1230	<1	<1	1-25
1231	<1	<1	<1
1232	>15	25-50	50-100
1233	<1	<1	<1
1234	<1	<1	<1
1235	>15	50-100	50-100
1236	3-6	<1	1-25
1237	<1	<1	<1
1238	6-9	<1	25-50
1239	>15	1-25	>200
1240	1-3	<1	1-25
1241	>15	<1	>200
1242	<1	<1	1-25
1243	<1	<1	<1
1244	<1	<1	<1
1245	>15	1-25	>200
1246	<1	<1	<1
1247	3-6	<1	1-25
1248	>15	<1	1-25
1249	<1	<1	<1
1250	>15	1-25	25-50
1251	<1	<1	<1
1252	<1	<1	1-25
1253	6-9	<1	1-25
1254	<1	<1	1-25
1255	<1	<1	1-25
1256	<1	<1	<1
1257	>15	<1	>200
1258	>15	<1	100-150
1259	6-9	<1	1-25
1260	<1	<1	1-25
1261	<1	<1	<1
1262	<1	<1	<1
1263	<1	<1	<1
1264	<1	<1	<1
1265	>15	1-25	25-50
1266	<1	<1	<1
1267	>15	1-25	>200
1268	<1	<1	<1
1269	9-12	<1	<1
1270	<1	<1	<1
1271	>15	<1	>200
1272	12-15	1-25	1-25
1273	>15	<1	>200
1274	<1	<1	<1
1275	1-3	<1	1-25
1276	3-6	<1	1-25
1277	<1	<1	<1
1278	1-3	<1	1-25
1279	<1	<1	<1
1280	>15	<1	1-25
1281	>15	25-50	100-150
1282	>15	25-50	>200
1283	>15	1-25	>200
1284	<1	<1	<1
1285	6-9	<1	25-50
1286	>15	50-100	>200
1287	>15	1-25	>200
1288	<1	<1	<1
1289	>15	25-50	>200
1290	<1	<1	<1
1291	9-12	1-25	25-50
1292	<1	<1	<1
1293	>15	100-150	>200
1294	<1	<1	<1
1295	<1	<1	<1
1296	>15	100-150	>200
1297	>15	<1	1-25
1298	<1	<1	<1
1299	<1	<1	<1
1300	<1	<1	<1
1301	1-3	<1	1-25
1302	3-6	<1	<1
1303	>15	150-200	150-200
1304	>15	<1	>200
1305	<1	<1	<1
1306	<1	<1	<1
1307	<1	<1	<1
1308	>15	<1	1-25
1309	<1	<1	<1
1310	<1	<1	<1
1311	>15	1-25	50-100
1312	1-3	<1	1-25
1313	<1	<1	<1
1314	6-9	<1	<1
1315	3-6	<1	1-25
1316	12-15	1-25	50-100
1317	<1	<1	<1
1318	<1	<1	<1
1319	1-3	<1	<1
1320	<1	<1	<1
1321	<1	<1	1-25
1322	6-9	<1	1-25
1323	<1	<1	<1
1324	>15	1-25	>200
1325	<1	<1	<1
1326	<1	<1	1-25
1327	<1	<1	<1
1328	<1	<1	<1
1329	12-15	<1	150-200
1330	<1	<1	1-25
1331	>15	<1	>200
1332	>15	<1	>200
1333	<1	<1	<1
1334	>15	>200	>200
1335	<1	<1	<1
1336	<1	<1	<1
1337	<1	<1	<1
1338	<1	<1	<1
1339	9-12	100-150	1-25
1340	>15	<1	50-100
1341	>15	1-25	25-50
1342	>15	<1	>200
1343	<1	<1	<1
1344	6-9	25-50	1-25
1345	<1	<1	<1
1346	<1	<1	<1
1347	>15	1-25	>200
1348	<1	<1	<1
1349	>15	1-25	>200
1350	6-9	<1	100-150
1351	<1	<1	<1
1352	>15	>200	150-200
1353	<1	<1	<1
1354	3-6	<1	25-50
1355	6-9	<1	1-25
1356	<1	<1	<1
1357	<1	<1	<1
1358	>15	<1	>200
1359	>15	1-25	25-50
1360	>15	50-100	>200
1361	1-3	<1	1-25
1362	<1	<1	<1
1363	>15	<1	>200
1364	>15	<1	>200
1365	<1	<1	<1
1366	>15	<1	150-200
1367	3-6	<1	50-100
1368	<1	<1	<1
1369	1-3	<1	1-25
1370	>15	25-50	50-100
1371	<1	<1	<1
1372	12-15	<1	50-100
1373	9-12	<1	25-50
1374	>15	<1	>200
1375	3-6	1-25	1-25
1376	<1	<1	<1
1377	<1	<1	<1
1378	<1	<1	<1
1379	<1	<1	<1
1380	<1	<1	<1
1381	<1	<1	<1
1382	<1	<1	<1
1383	<1	<1	<1
1384	3-6	<1	1-25
1385	<1	<1	<1
1386	<1	<1	<1
1387	>15	<1	>200
1388	12-15	<1	25-50
1389	>15	1-25	25-50
1390	9-12	<1	1-25
1391	9-12	1-25	25-50
1392	>15	<1	>200
1393	<1	<1	<1
1394	<1	<1	<1
1395	<1	<1	<1
1396	>15	<1	>200
1397	3-6	<1	1-25
1398	6-9	<1	25-50
1399	>15	1-25	50-100
1400	>15	<1	>200
1401	<1	<1	<1
1402	<1	<1	<1
1403	<1	<1	<1
1404	<1	<1	<1
1405	<1	<1	<1
1406	3-6	<1	1-25
1407	>15	1-25	100-150
1408	<1	<1	<1
1409	<1	<1	<1
1410	<1	<1	<1
1411	>15	<1	>200
1412	9-12	<1	50-100
1413	<1	<1	<1
1414	1-3	<1	1-25
1415	6-9	<1	1-25
1416	<1	<1	<1
1417	<1	<1	<1
1418	>15	1-25	100-150
1419	6-9	<1	25-50
1420	<1	<1	<1
1421	<1	<1	<1
1422	6-9	<1	1-25
1423	>15	<1	150-200
1424	>15	100-150	>200
1425	<1	<1	<1
1426	1-3	<1	1-25
1427	<1	<1	<1
1428	3-6	<1	25-50
1429	1-3	<1	1-25
1430	<1	<1	<1
1431	<1	<1	<1
1432	>15	<1	>200
1433	<1	<1	<1
1434	<1	<1	<1
1435	3-6	<1	1-25
1436	<1	<1	<1
1437	<1	<1	1-25
1438	<1	<1	<1
1439	<1	<1	<1
1440	1-3	<1	<1
1441	<1	<1	<1
1442	>15	<1	>200
1443	1-3	<1	1-25
1444	1-3	<1	1-25
1445	<1	<1	<1
1446	<1	<1	<1
1447	<1	<1	<1
1448	>15	100-150	50-100
1449	<1	<1	<1
1450	<1	<1	<1
1451	>15	<1	>200
1452	<1	<1	<1
1453	<1	<1	1-25
1454	>15	50-100	150-200
1455	3-6	<1	1-25
1456	<1	<1	<1
1457	>15	50-100	>200
1458	<1	<1	<1
1459	12-15	<1	1-25
1460	<1	<1	<1
1461	<1	<1	<1
1462	<1	<1	<1
1463	>15	150-200	>200
1464	<1	<1	1-25
1465	9-12	<1	1-25
1466	1-3	<1	1-25
1467	<1	<1	1-25
1468	>15	<1	>200
1469	<1	<1	<1
1470	6-9	<1	25-50
1471	<1	<1	<1
1472	>15	1-25	100-150
1473	>15	<1	>200
1474	6-9	<1	1-25
1475	9-12	<1	50-100
1476	<1	<1	<1
1477	<1	<1	<1
1478	>15	50-100	>200
1479	<1	<1	<1
1480	6-9	<1	1-25
1481	>15	>200	>200
1482	<1	<1	<1
1483	<1	<1	<1
1484	>15	<1	>200
1485	>15	<1	>200
1486	<1	<1	<1
1487	<1	<1	<1
1488	>15	<1	>200
1489	1-3	<1	25-50
1490	>15	50-100	>200
1491	<1	<1	<1
1492	>15	100-150	150-200
1493	<1	<1	<1
1494	>15	1-25	>200
1495	>15	25-50	>200
1496	>15	<1	100-150
1497	>15	<1	>200
1498	12-15	<1	50-100
1499	12-15	1-25	>200
1500	<1	<1	<1
1501	<1	<1	<1
1502	<1	<1	<1
1503	>15	50-100	>200
1504	<1	<1	<1
1505	>15	<1	>200
1506	>15	150-200	>200
1507	<1	<1	<1
1508	>15	<1	>200
1509	<1	<1	<1
1510	<1	<1	<1
1511	>15	150-200	100-150
1512	1-3	<1	1-25
1513	<1	<1	1-25
1514	<1	<1	<1
1515	>15	150-200	25-50
1516	<1	<1	<1
1517	<1	<1	<1
1518	>15	<1	>200
1519	<1	<1	<1
1520	>15	<1	>200
1521	<1	<1	<1
1522	6-9	<1	25-50
1523	<1	<1	<1
1524	3-6	1-25	25-50
1525	<1	<1	<1
1526	<1	<1	<1
1527	>15	100-150	>200
1528	1-3	<1	1-25
1529	3-6	<1	<1
1530	>15	<1	150-200
1531	<1	<1	<1
1532	>15	<1	>200
1533	>15	<1	150-200
1534	3-6	<1	1-25
1535	<1	<1	<1
1536	>15	1-25	50-100
1537	>15	1-25	50-100
1538	>15	<1	25-50
1539	<1	<1	<1
1540	>15	25-50	>200
1541	>15	1-25	>200
1542	6-9	<1	25-50
1543	>15	<1	50-100
1544	<1	<1	<1
1545	9-12	<1	50-100
1546	>15	<1	100-150
1547	<1	<1	<1
1548	>15	<1	100-150
1549	12-15	<1	25-50
1550	12-15	<1	50-100
1551	9-12	1-25	25-50
1552	<1	<1	<1
1553	>15	50-100	>200
1554	9-12	1-25	1-25
1555	1-3	<1	1-25
1556	<1	<1	<1
1557	<1	<1	<1
1558	9-12	<1	25-50
1559	<1	<1	1-25
1560	<1	<1	<1
1561	<1	<1	<1
1562	9-12	<1	25-50
1563	<1	<1	<1
1564	<1	<1	<1
1565	<1	<1	<1
1566	6-9	<1	25-50
1567	<1	<1	<1
1568	<1	<1	<1
1569	<1	<1	<1
1570	<1	<1	<1
1571	<1	<1	<1
1572	<1	<1	<1
1573	>15	50-100	100-150
1574	3-6	<1	1-25
1575	<1	<1	<1
1576	<1	<1	<1
1577	<1	<1	<1
1578	<1	<1	<1
1579	>15	<1	50-100
1580	<1	<1	<1
1581	9-12	<1	50-100
1582	<1	<1	<1
1583	>15	<1	25-50
1584	>15	50-100	>200
1585	<1	<1	<1
1586	<1	<1	<1
1587	<1	<1	<1
1588	>15	100-150	>200
1589	12-15	150-200	100-150
1590	<1	<1	<1
1591	>15	<1	25-50
1592	>15	50-100	50-100
1593	<1	<1	<1
1594	>15	<1	>200
1595	>15	1-25	100-150
1596	<1	<1	<1
1597	<1	<1	<1
1598	1-3	<1	1-25
1599	>15	<1	50-100
1600	<1	<1	<1
1601	>15	50-100	>200
1602	3-6	<1	1-25
1603	>15	1-25	100-150
1604	<1	<1	<1
1605	>15	<1	>200
1606	<1	<1	<1
1607	1-3	<1	1-25
1608	<1	<1	<1
1609	<1	<1	<1
1610	>15	<1	>200
1611	<1	<1	<1
1612	3-6	<1	1-25
1613	<1	<1	<1
1614	>15	<1	100-150
1615	>15	50-100	50-100
1616	<1	<1	<1
1617	3-6	<1	1-25
1618	<1	<1	<1
1619	1-3	<1	1-25
1620	<1	<1	<1
1621	>15	<1	50-100
1622	>15	<1	25-50
1623	>15	<1	>200
1624	<1	<1	<1
1625	<1	<1	<1
1626	<1	<1	1-25
1627	1-3	<1	50-100
1628	<1	<1	<1
1629	>15	<1	150-200
1630	6-9	<1	25-50
1631	6-9	<1	25-50
1632	<1	<1	<1
1633	1-3	<1	<1
1634	3-6	<1	1-25
1635	>15	1-25	100-150
1636	<1	<1	<1
1637	>15	<1	>200
1638	<1	<1	1-25
1639	1-3	<1	<1
1640	<1	<1	<1
1641	<1	<1	<1
1642	>15	<1	25-50
1643	<1	<1	<1
1644	12-15	1-25	1-25
1645	>15	<1	150-200
1646	12-15	<1	50-100
1647	3-6	<1	1-25
1648	<1	<1	<1
1649	9-12	<1	1-25
1650	>15	>200	>200
1651	<1	<1	<1
1652	>15	1-25	25-50
1653	<1	<1	<1
1654	>15	100-150	>200
1655	6-9	<1	50-100
1656	<1	<1	<1
1657	<1	<1	<1
1658	<1	<1	<1
1659	>15	<1	>200
1660	<1	<1	<1
1661	9-12	<1	50-100
1662	<1	<1	<1
1663	<1	<1	<1
1664	<1	<1	<1
1665	9-12	<1	1-25
1666	<1	<1	<1
1667	>15	<1	>200
1668	<1	<1	<1
1669	1-3	<1	25-50
1670	>15	100-150	>200
1671	<1	<1	<1
1672	>15	<1	1-25
1673	>15	<1	>200
1674	<1	<1	<1
1675	<1	<1	<1
1676	>15	1-25	>200
1677	>15	1-25	50-100
1678	>15	>200	>200
1679	<1	<1	<1
1680	6-9	<1	1-25
1681	<1	<1	<1
1682	<1	<1	<1
1683	<1	<1	<1
1684	<1	<1	<1
1685	<1	<1	<1
1686	<1	<1	<1
1687	<1	<1	<1
1688	<1	<1	<1
1689	<1	<1	<1
1690	<1	<1	<1
1691	6-9	<1	50-100
1692	>15	<1	25-50
1693	>15	1-25	50-100
1694	>15	25-50	>200
1695	6-9	<1	1-25
1696	>15	1-25	>200
1697	>15	<1	>200
1698	>15	>200	150-200
1699	<1	<1	<1
1700	<1	<1	<1
1701	>15	<1	>200
1702	<1	<1	<1
1703	<1	<1	<1
1704	<1	<1	<1
1705	<1	<1	<1
1706	<1	<1	<1
1707	>15	25-50	>200
1708	<1	<1	<1
1709	>15	1-25	>200
1710	<1	<1	<1
1711	>15	<1	>200
1712	<1	<1	<1
1713	<1	<1	1-25
1714	<1	<1	1-25
1715	<1	<1	<1
1716	<1	<1	<1
1717	>15	<1	25-50
1718	>15	<1	150-200
1719	<1	<1	<1
1720	<1	<1	<1
1721	<1	<1	<1
1722	<1	<1	<1
1723	<1	<1	<1
1724	>15	<1	>200
1725	3-6	<1	1-25
1726	1-3	<1	<1
1727	<1	<1	<1
1728	<1	<1	<1
1729	<1	<1	<1
1730	<1	<1	<1
1731	3-6	<1	25-50
1732	>15	<1	>200
1733	<1	<1	<1
1734	<1	<1	<1
1735	9-12	<1	1-25
1736	<1	<1	<1
1737	<1	<1	<1
1738	<1	<1	<1
1739	6-9	1-25	1-25
1740	<1	<1	<1
1741	<1	<1	<1
1742	>15	<1	>200
1743	<1	<1	<1
1744	<1	<1	<1
1745	6-9	<1	1-25
1746	<1	<1	<1
1747	>15	>200	>200
1748	<1	<1	<1
1749	1-3	<1	1-25
1750	<1	<1	<1
1751	>15	>200	150-200
1752	<1	<1	<1
1753	<1	<1	<1
1754	3-6	1-25	1-25
1755	>15	25-50	>200
1756	<1	<1	<1
1757	<1	<1	<1
1758	12-15	<1	25-50
1759	<1	<1	<1
1760	<1	<1	<1
1761	<1	<1	<1
1762	<1	<1	<1
1763	3-6	<1	25-50
1764	<1	<1	<1
1765	>15	<1	>200
1766	>15	<1	>200
1767	>15	>200	>200
1768	<1	<1	<1
1769	<1	<1	<1
1770	>15	150-200	>200
1771	>15	<1	>200
1772	>15	1-25	>200
1773	6-9	<1	1-25
1774	<1	<1	<1
1775	<1	<1	<1
1776	<1	<1	<1
1777	<1	<1	<1
1778	3-6	<1	1-25
1779	<1	<1	<1
1780	>15	<1	>200
1781	<1	<1	<1
1782	<1	<1	<1
1783	>15	<1	50-100
1784	9-12	1-25	1-25
1785	<1	<1	<1
1786	<1	<1	<1
1787	<1	<1	<1
1788	<1	<1	<1
1789	6-9	<1	1-25
1790	9-12	1-25	1-25
1791	<1	<1	<1
1792	<1	<1	<1
1793	<1	<1	<1
1794	1-3	<1	1-25
1795	<1	<1	<1
1796	>15	1-25	25-50
1797	6-9	<1	1-25
1798	<1	<1	<1
1799	>15	<1	100-150
1800	>15	<1	>200
1801	<1	<1	<1
1802	3-6	<1	1-25
1803	<1	<1	<1
1804	9-12	<1	1-25
1805	<1	<1	<1
1806	9-12	<1	1-25
1807	<1	<1	<1
1808	<1	<1	<1
1809	<1	<1	<1
1810	9-12	<1	25-50
1811	<1	<1	<1
1812	3-6	<1	1-25
1813	<1	<1	<1
1814	<1	<1	<1
1815	6-9	<1	1-25
1816	<1	<1	<1
1817	>15	150-200	50-100
1818	<1	<1	<1
1819	<1	<1	<1
1820	3-6	<1	1-25
1821	<1	<1	<1
1822	<1	<1	<1
1823	>15	<1	>200
1824	>15	1-25	100-150
1825	<1	<1	<1
1826	1-3	<1	1-25
1827	>15	<1	>200
1828	12-15	<1	1-25
1829	<1	<1	1-25
1830	<1	<1	<1
1831	3-6	<1	1-25
1832	<1	<1	<1
1833	>15	<1	50-100
1834	<1	<1	<1
1835	<1	<1	<1
1836	<1	<1	<1
1837	<1	<1	<1
1838	<1	<1	<1
1839	9-12	<1	1-25
1840	>15	<1	>200
1841	<1	<1	<1
1842	<1	<1	<1
1843	<1	<1	<1
1844	>15	<1	50-100
1845	<1	<1	<1
1846	>15	<1	>200
1847	>15	100-150	>200
1848	>15	<1	>200
1849	>15	<1	100-150
1850	>15	100-150	100-150
1851	9-12	1-25	25-50
1852	<1	<1	1-25
1853	>15	<1	>200
1854	<1	<1	<1
1855	1-3	1-25	1-25
1856	9-12	150-200	25-50
1857	<1	<1	<1
1858	<1	<1	<1
1859	<1	<1	<1
1860	<1	<1	<1
1861	6-9	<1	1-25
1862	<1	<1	<1
1863	<1	<1	<1
1864	<1	<1	<1
1865	<1	<1	<1
1866	<1	<1	<1
1867	>15	<1	>200
1868	<1	<1	<1
1869	<1	<1	<1
1870	<1	<1	<1
1871	<1	<1	<1
1872	<1	<1	<1
1873	>15	150-200	>200
1874	3-6	<1	<1
1875	<1	<1	<1
1876	>15	<1	50-100
1877	<1	<1	<1
1878	>15	<1	100-150
1879	<1	<1	<1
1880	>15	1-25	>200
1881	<1	<1	<1
1882	3-6	1-25	1-25
1883	>15	<1	50-100
1884	<1	<1	<1
1885	9-12	1-25	1-25
1886	<1	<1	<1
1887	6-9	<1	25-50
1888	<1	<1	<1
1889	>15	<1	50-100
1890	3-6	<1	25-50
1891	1-3	<1	1-25
1892	>15	25-50	>200
1893	3-6	<1	1-25
1894	1-3	<1	1-25
1895	<1	<1	<1
1896	9-12	<1	1-25
1897	>15	100-150	150-200
1898	<1	<1	<1
1899	<1	<1	1-25
1900	>15	<1	>200
1901	<1	<1	<1
1902	6-9	<1	50-100
1903	<1	<1	<1
1904	<1	<1	1-25
1905	<1	<1	<1
1906	>15	<1	25-50
1907	>15	<1	>200
1908	<1	<1	<1
1909	<1	<1	<1
1910	<1	<1	<1
1911	<1	<1	<1
1912	>15	<1	50-100
1913	>15	<1	>200
1914	>15	<1	>200
1915	<1	<1	1-25
1916	<1	<1	1-25
1917	3-6	<1	25-50
1918	<1	<1	<1
1919	<1	<1	<1
1920	3-6	<1	<1
1921	<1	<1	<1
1922	3-6	<1	1-25
1923	1-3	<1	1-25
1924	6-9	<1	1-25
1925	<1	<1	<1
1926	<1	<1	<1
1927	3-6	<1	1-25
1928	1-3	<1	1-25
1929	<1	<1	<1
1930	>15	<1	>200
1931	3-6	<1	1-25
1932	3-6	<1	1-25
1933	<1	<1	<1
1934	>15	<1	>200
1935	>15	<1	>200
1936	9-12	<1	1-25
1937	1-3	<1	1-25
1938	<1	<1	<1
1939	1-3	<1	<1
1940	>15	100-150	50-100
1941	<1	<1	<1
1942	<1	<1	<1
1943	<1	<1	<1
1944	<1	<1	<1
1945	>15	150-200	1-25
1946	1-3	25-50	1-25
1947	<1	<1	<1
1948	12-15	<1	50-100
1949	<1	<1	<1
1950	<1	<1	<1
1951	<1	<1	25-50
1952	<1	<1	<1
1953	<1	<1	<1
1954	12-15	<1	25-50
1955	<1	<1	<1
1956	>15	1-25	>200
1957	<1	<1	<1
1958	>15	1-25	>200
1959	<1	<1	<1
1960	<1	<1	<1
1961	<1	<1	<1
1962	>15	25-50	>200
1963	6-9	<1	<1
1964	12-15	<1	1-25
1965	<1	<1	<1
1966	<1	<1	<1
1967	<1	<1	<1
1968	<1	<1	<1
1969	>15	<1	>200
1970	<1	<1	<1
1971	>15	1-25	50-100
1972	6-9	<1	1-25
1973	>15	<1	1-25
1974	>15	50-100	>200
1975	>15	1-25	>200
1976	>15	<1	>200
1977	12-15	<1	25-50
1978	<1	<1	<1
1979	>15	<1	>200
1980	<1	<1	1-25
1981	<1	<1	<1
1982	<1	<1	<1
1983	>15	25-50	100-150
1984	<1	<1	<1
1985	1-3	<1	1-25
1986	<1	<1	<1
1987	>15	100-150	25-50
1988	<1	<1	<1
1989	<1	<1	<1
1990	>15	<1	50-100
1991	9-12	<1	25-50
1992	<1	<1	<1
1993	<1	<1	<1
1994	12-15	50-100	50-100
1995	3-6	<1	1-25
1996	<1	<1	<1
1997	<1	<1	<1
1998	<1	<1	<1
1999	>15	<1	>200
[truncated: 179 more rows]
