# Supplementary material for: The Elecsys® Anti-SARS-CoV-2 and Elecsys® Anti-SARS-CoV-2 S antibody assays: Differentiating between vaccination and infection, and assessing long-term performance
Source: PLoS One. 2024 Jul 18;19(7):e0305613. doi: 10.1371/journal.pone.0305613 (PMC11257240; doi:10.1371/journal.pone.0305613)
Supplement: S2 Data — (CSV) [file pone.0305613.s006.csv]

Donor	samplenr	Wantai_OD.CO	Roche_RBD_COI	Roche_NC_COI	day
1	1	>15	>200	50-100	0
1	2	>15	NA	NA	28
1	3	>15	NA	NA	70
1	4	>15	NA	NA	105
1	5	>15	NA	25-50	154
1	6	>15	NA	NA	182
1	7	>15	NA	NA	224
1	8	>15	NA	NA	312
1	9	>15	100-150	1-25	343
2	1	>15	1-25	1-25	0
2	2	>15	NA	NA	28
2	3	>15	NA	NA	77
2	4	>15	NA	NA	332
3	1	1-3	<1	<1	0
3	2	>15	NA	NA	217
3	3	>15	NA	NA	224
3	4	>15	50-100	<1	350
4	1	1-3	1-25	1-25	0
4	2	>15	NA	NA	111
4	3	>15	NA	NA	186
4	4	>15	150-200	1-25	221
4	5	>15	150-200	1-25	301
4	6	>15	NA	<1	790
5	1	>15	25-50	150-200	0
5	2	>15	NA	NA	35
5	3	>15	NA	NA	49
5	4	>15	NA	25-50	196
5	5	>15	NA	NA	261
5	6	>15	NA	NA	343
5	7	>15	NA	NA	357
6	1	12-15	1-25	150-200	0
6	2	>15	NA	NA	35
6	3	>15	NA	NA	55
6	4	>15	NA	NA	174
6	5	>15	NA	NA	181
6	6	>15	25-50	50-100	341
6	7	>15	NA	NA	355
6	8	>15	25-50	25-50	419
6	9	>15	25-50	25-50	482
6	10	>15	NA	NA	517
6	11	>15	25-50	25-50	573
6	12	>15	NA	25-50	601
6	13	>15	NA	50-100	692
6	14	>15	NA	50-100	727
6	15	>15	NA	100-150	783
7	1	>15	50-100	1-25	0
7	2	>15	NA	1-25	239
8	1	>15	>200	100-150	0
8	2	>15	NA	NA	35
8	3	>15	NA	NA	71
8	4	>15	>200	100-150	314
8	5	>15	NA	NA	355
9	1	3-6	<1	<1	0
9	2	1-3	1-25	1-25	42
9	3	9-12	NA	1-25	147
9	4	12-15	NA	NA	168
9	5	9-12	NA	NA	224
9	6	9-12	NA	1-25	245
10	1	9-12	25-50	100-150	0
10	2	>15	25-50	50-100	210
10	3	>15	25-50	1-25	302
10	4	>15	NA	NA	351
11	1	3-6	NA	NA	0
12	1	>15	1-25	1-25	0
12	2	>15	NA	NA	35
12	3	>15	NA	1-25	246
12	4	9-12	NA	NA	294
12	5	3-6	NA	NA	353
12	6	3-6	1-25	1-25	409
12	7	3-6	1-25	<1	486
12	8	3-6	NA	NA	528
13	1	3-6	1-25	<1	0
13	2	9-12	NA	NA	85
13	3	12-15	1-25	1-25	253
13	4	9-12	1-25	<1	344
13	5	6-9	NA	NA	407
14	1	>15	1-25	<1	0
14	2	12-15	NA	NA	39
14	3	>15	NA	NA	74
14	4	>15	NA	NA	112
14	5	>15	NA	1-25	315
15	1	>15	50-100	50-100	0
15	2	>15	NA	NA	178
15	3	>15	25-50	1-25	206
15	4	>15	NA	NA	278
15	5	>15	25-50	1-25	306
15	6	>15	NA	NA	367
16	1	1-3	1-25	1-25	0
16	2	9-12	NA	NA	50
17	1	3-6	1-25	1-25	0
17	2	9-12	NA	NA	22
17	3	>15	NA	NA	85
17	4	>15	NA	25-50	148
17	5	>15	NA	NA	176
17	6	>15	NA	NA	218
17	7	>15	NA	NA	272
17	8	>15	NA	1-25	334
17	9	>15	NA	NA	393
18	1	>15	100-150	25-50	0
18	2	>15	NA	NA	70
18	3	>15	NA	NA	180
18	4	>15	>200	1-25	313
18	5	>15	NA	NA	362
19	1	3-6	<1	25-50	0
19	2	<1	NA	NA	112
19	3	1-3	NA	NA	287
19	4	1-3	<1	1-25	420
20	1	>15	1-25	50-100	0
20	2	12-15	NA	NA	49
20	3	>15	NA	1-25	235
20	4	>15	NA	NA	286
20	5	>15	NA	NA	349
21	1	1-3	<1	<1	0
21	2	>15	NA	NA	606
21	3	>15	NA	<1	718
21	4	>15	NA	NA	753
21	5	>15	NA	<1	823
22	1	6-9	1-25	1-25	0
22	2	6-9	NA	1-25	133
22	3	9-12	NA	NA	175
22	4	9-12	NA	NA	287
22	5	9-12	1-25	<1	315
23	1	1-3	1-25	1-25	0
23	2	>15	NA	1-25	266
23	3	>15	NA	NA	294
23	4	>15	NA	NA	567
24	1	3-6	1-25	1-25	0
24	2	6-9	1-25	1-25	215
24	3	3-6	1-25	1-25	349
25	1	3-6	1-25	100-150	0
25	2	3-6	NA	150-200	41
25	3	>15	NA	NA	84
25	4	>15	NA	NA	224
25	5	>15	NA	50-100	336
26	1	>15	NA	50-100	0
26	2	>15	NA	NA	58
26	3	>15	NA	NA	175
27	1	>15	100-150	50-100	0
27	2	>15	NA	NA	145
28	1	>15	1-25	<1	0
28	2	3-6	NA	1-25	170
29	1	12-15	50-100	25-50	0
29	2	>15	NA	NA	29
29	3	>15	NA	NA	78
30	1	>15	NA	25-50	0
30	2	>15	NA	NA	357
30	3	>15	>200	1-25	366
30	4	>15	NA	1-25	597
30	5	>15	NA	50-100	717
30	6	>15	NA	100-150	784
31	1	1-3	1-25	1-25	0
32	1	>15	>200	100-150	0
32	2	>15	100-150	1-25	301
32	3	>15	100-150	1-25	406
32	4	>15	NA	1-25	455
32	5	>15	50-100	1-25	476
32	6	>15	NA	NA	511
32	7	>15	NA	150-200	812
33	1	3-6	NA	1-25	0
33	2	9-12	NA	NA	49
33	3	12-15	NA	NA	63
33	4	>15	NA	1-25	126
33	5	>15	25-50	1-25	210
33	6	>15	NA	NA	294
33	7	>15	25-50	1-25	483
33	8	>15	NA	NA	518
33	9	>15	NA	1-25	644
33	10	>15	NA	150-200	688
33	11	>15	NA	150-200	729
34	1	9-12	NA	50-100	0
34	2	>15	NA	150-200	148
34	3	>15	>200	>200	329
34	4	>15	NA	NA	499
34	5	>15	NA	>200	651
34	6	>15	NA	150-200	735
34	7	>15	NA	150-200	791
35	1	9-12	1-25	1-25	0
35	2	>15	NA	NA	56
35	3	>15	NA	1-25	125
35	4	>15	NA	NA	238
35	5	>15	NA	1-25	263
35	6	>15	NA	NA	354
36	1	>15	NA	1-25	0
36	2	>15	NA	NA	49
36	3	>15	NA	1-25	140
36	4	>15	NA	NA	182
36	5	>15	100-150	1-25	224
37	1	>15	NA	50-100	0
37	2	>15	NA	NA	65
37	3	>15	NA	25-50	142
37	4	>15	NA	NA	203
37	5	>15	NA	NA	280
37	6	>15	NA	1-25	294
37	7	9-12	NA	NA	364
38	1	>15	NA	50-100	0
38	2	>15	NA	NA	42
38	3	>15	NA	NA	66
38	4	>15	NA	NA	241
38	5	>15	>200	1-25	314
39	1	>15	25-50	1-25	0
39	2	1-3	NA	NA	70
39	3	1-3	NA	NA	98
39	4	1-3	NA	1-25	182
39	5	1-3	NA	NA	210
39	6	3-6	NA	NA	238
39	7	1-3	NA	NA	280
39	8	1-3	1-25	1-25	343
40	1	9-12	1-25	1-25	0
40	2	>15	NA	NA	182
40	3	>15	25-50	1-25	210
41	1	>15	50-100	50-100	0
41	2	>15	NA	25-50	126
41	3	>15	NA	NA	238
41	4	>15	>200	1-25	350
42	1	9-12	25-50	50-100	0
43	1	6-9	1-25	1-25	0
43	2	6-9	NA	NA	55
43	3	6-9	NA	1-25	175
43	4	9-12	1-25	1-25	311
43	5	9-12	NA	1-25	431
43	6	12-15	NA	NA	497
44	1	>15	>200	100-150	0
44	2	>15	>200	1-25	344
45	1	3-6	NA	1-25	0
46	1	>15	100-150	100-150	0
46	2	>15	NA	NA	63
46	3	>15	NA	NA	133
46	4	>15	NA	50-100	273
47	1	12-15	<1	<1	0
47	2	3-6	NA	NA	28
47	3	9-12	NA	NA	175
47	4	9-12	1-25	1-25	245
48	1	>15	NA	100-150	0
48	2	>15	NA	NA	71
48	3	>15	NA	NA	133
48	4	>15	NA	NA	196
48	5	>15	NA	1-25	295
49	1	>15	25-50	100-150	0
49	2	>15	>200	50-100	337
49	3	>15	NA	NA	385
50	1	>15	1-25	1-25	0
50	2	9-12	NA	1-25	297
50	3	9-12	1-25	1-25	350
51	1	12-15	NA	1-25	0
51	2	>15	NA	NA	51
51	3	>15	NA	25-50	149
51	4	>15	>200	1-25	366
52	1	>15	NA	1-25	0
52	2	>15	NA	NA	31
52	3	>15	NA	1-25	295
52	4	>15	NA	NA	364
53	1	>15	>200	100-150	0
53	2	>15	NA	NA	14
53	3	>15	100-150	150-200	35
53	4	>15	NA	NA	105
53	5	>15	NA	150-200	140
53	6	>15	NA	NA	215
53	7	>15	NA	50-100	327
53	8	>15	NA	NA	397
54	1	6-9	<1	<1	0
54	2	3-6	NA	NA	71
54	3	3-6	NA	NA	218
54	4	6-9	1-25	1-25	379
54	5	>15	NA	NA	562
55	1	>15	>200	50-100	0
55	2	>15	NA	NA	63
55	3	>15	NA	NA	174
55	4	>15	>200	1-25	315
55	5	>15	NA	NA	357
55	6	>15	>200	1-25	413
55	7	>15	NA	1-25	455
55	8	>15	NA	NA	504
55	9	>15	NA	NA	539
55	10	>15	NA	1-25	644
55	11	>15	NA	25-50	686
55	12	>15	NA	25-50	728
55	13	>15	NA	25-50	784
56	1	3-6	1-25	1-25	0
56	2	9-12	NA	25-50	36
56	3	9-12	NA	NA	64
56	4	>15	NA	NA	85
56	5	>15	NA	100-150	665
57	1	>15	50-100	25-50	0
57	2	>15	50-100	50-100	42
57	3	>15	NA	NA	84
57	4	>15	NA	50-100	147
57	5	>15	NA	NA	182
57	6	>15	NA	25-50	210
57	7	>15	100-150	1-25	379
57	8	>15	NA	NA	407
58	1	3-6	1-25	<1	0
58	2	12-15	NA	NA	84
58	3	12-15	NA	NA	175
58	4	12-15	NA	NA	231
58	5	9-12	NA	1-25	273
58	6	9-12	NA	NA	329
59	1	6-9	25-50	1-25	0
59	2	>15	NA	1-25	323
60	1	>15	>200	100-150	0
60	2	>15	NA	NA	28
60	3	>15	NA	NA	173
60	4	>15	NA	25-50	193
61	1	3-6	1-25	<1	0
61	2	>15	NA	NA	184
61	3	12-15	NA	NA	212
61	4	>15	25-50	1-25	254
61	5	>15	NA	NA	318
62	1	>15	>200	50-100	0
62	2	>15	NA	NA	28
62	3	>15	100-150	100-150	42
62	4	>15	NA	NA	70
62	5	>15	NA	NA	98
62	6	>15	NA	150-200	177
62	7	>15	NA	NA	215
62	8	>15	NA	NA	233
62	9	>15	NA	NA	275
62	10	>15	NA	NA	331
62	11	>15	NA	NA	387
62	12	>15	NA	NA	408
63	1	>15	NA	150-200	0
63	2	>15	NA	NA	57
63	3	>15	NA	NA	176
63	4	>15	>200	100-150	304
63	5	>15	NA	NA	364
64	1	12-15	50-100	50-100	0
64	2	9-12	50-100	150-200	42
64	3	>15	NA	NA	218
65	1	>15	NA	50-100	0
65	2	>15	NA	NA	64
65	3	>15	NA	100-150	147
65	4	>15	NA	NA	199
65	5	>15	NA	NA	302
65	6	>15	NA	NA	357
66	1	12-15	25-50	1-25	0
66	2	>15	NA	100-150	712
67	1	>15	>200	150-200	0
67	2	>15	NA	NA	64
67	3	>15	>200	50-100	314
67	4	>15	NA	NA	363
68	1	9-12	NA	100-150	0
69	1	>15	150-200	1-25	0
69	2	>15	NA	NA	91
69	3	>15	NA	NA	217
69	4	>15	>200	100-150	342
70	1	9-12	1-25	<1	0
70	2	>15	NA	NA	56
70	3	>15	NA	NA	175
70	4	>15	NA	1-25	196
71	1	9-12	1-25	1-25	0
71	2	6-9	NA	NA	22
71	3	>15	NA	NA	77
71	4	>15	150-200	1-25	365
71	5	>15	NA	NA	399
71	6	>15	NA	150-200	764
72	1	>15	25-50	1-25	0
72	2	>15	NA	NA	98
72	3	>15	50-100	1-25	378
73	1	>15	>200	100-150	0
73	2	>15	NA	NA	47
73	3	>15	NA	NA	112
73	4	>15	150-200	1-25	210
73	5	>15	NA	NA	291
74	1	12-15	1-25	1-25	0
74	2	>15	NA	NA	49
74	3	>15	NA	NA	125
74	4	>15	25-50	1-25	209
74	5	>15	NA	NA	280
74	6	>15	25-50	1-25	309
74	7	>15	NA	NA	358
75	1	12-15	1-25	1-25	0
75	2	>15	25-50	50-100	41
75	3	>15	NA	NA	71
75	4	>15	NA	NA	105
75	5	>15	NA	25-50	183
75	6	>15	NA	NA	216
75	7	>15	25-50	1-25	244
75	8	>15	NA	NA	307
75	9	>15	NA	NA	336
75	10	>15	NA	NA	399
76	1	>15	1-25	100-150	0
76	2	6-9	NA	NA	64
76	3	6-9	NA	NA	119
76	4	9-12	NA	50-100	196
76	5	9-12	NA	NA	301
76	6	6-9	NA	NA	351
77	1	>15	1-25	1-25	0
77	2	>15	NA	NA	34
77	3	>15	NA	NA	97
77	4	12-15	NA	NA	223
77	5	>15	NA	25-50	237
77	6	>15	NA	NA	335
78	1	>15	1-25	1-25	0
78	2	6-9	1-25	<1	210
78	3	6-9	NA	NA	274
79	1	>15	>200	50-100	0
79	2	>15	NA	NA	63
79	3	>15	NA	NA	148
79	4	>15	150-200	25-50	211
79	5	>15	NA	NA	273
79	6	>15	NA	NA	356
80	1	>15	50-100	100-150	0
80	2	>15	NA	NA	61
80	3	>15	50-100	1-25	209
80	4	>15	50-100	1-25	321
80	5	>15	NA	NA	363
81	1	>15	1-25	100-150	0
81	2	>15	NA	NA	42
81	3	>15	NA	50-100	245
81	4	>15	50-100	25-50	336
82	1	3-6	<1	1-25	0
82	2	>15	NA	50-100	739
82	3	>15	NA	50-100	799
83	1	12-15	50-100	25-50	0
83	2	>15	150-200	50-100	30
83	3	>15	NA	NA	58
83	4	>15	NA	NA	86
83	5	>15	150-200	1-25	247
83	6	>15	100-150	1-25	435
83	7	>15	NA	1-25	735
83	8	>15	NA	1-25	758
84	1	3-6	1-25	<1	0
84	2	<1	NA	NA	40
84	3	<1	NA	NA	335
85	1	6-9	1-25	1-25	0
85	2	12-15	NA	NA	98
85	3	>15	NA	NA	170
85	4	>15	25-50	1-25	252
85	5	6-9	NA	NA	317
85	6	>15	1-25	1-25	345
85	7	>15	NA	NA	380
86	1	>15	NA	100-150	0
86	2	>15	NA	NA	63
86	3	>15	NA	NA	177
86	4	>15	>200	25-50	309
87	1	9-12	1-25	1-25	0
87	2	<1	<1	1-25	407
88	1	>15	>200	50-100	0
88	2	>15	NA	NA	62
88	3	>15	NA	NA	175
89	1	>15	50-100	100-150	0
89	2	>15	NA	25-50	232
89	3	>15	NA	NA	294
89	4	>15	NA	NA	350
90	1	>15	25-50	25-50	0
91	1	>15	50-100	150-200	0
91	2	>15	NA	NA	59
91	3	>15	NA	50-100	241
91	4	>15	NA	NA	290
92	1	>15	100-150	50-100	0
92	2	>15	NA	NA	49
92	3	>15	50-100	25-50	308
93	1	>15	NA	<1	0
93	2	>15	NA	NA	56
94	1	>15	1-25	1-25	0
94	2	>15	NA	25-50	160
94	3	>15	NA	NA	236
95	1	>15	100-150	100-150	0
95	2	>15	NA	NA	56
95	3	>15	NA	150-200	119
95	4	>15	NA	NA	177
95	5	>15	50-100	50-100	210
96	1	>15	25-50	50-100	0
96	2	>15	NA	NA	60
96	3	>15	NA	50-100	135
96	4	>15	NA	NA	260
96	5	>15	50-100	25-50	296
96	6	>15	NA	NA	532
96	7	>15	NA	NA	576
97	1	>15	50-100	1-25	0
97	2	>15	NA	NA	91
97	3	>15	NA	1-25	282
97	4	>15	>200	1-25	407
97	5	>15	NA	NA	549
97	6	>15	NA	1-25	618
97	7	>15	NA	50-100	848
98	1	12-15	25-50	50-100	0
99	1	6-9	1-25	150-200	0
99	2	9-12	NA	NA	47
99	3	9-12	NA	100-150	117
99	4	6-9	NA	NA	173
99	5	9-12	NA	NA	194
100	1	>15	NA	1-25	0
100	2	>15	NA	NA	73
100	3	>15	NA	NA	175
100	4	>15	>200	1-25	318
100	5	>15	NA	NA	365
101	1	>15	NA	NA	0
101	2	>15	NA	NA	56
101	3	>15	NA	NA	182
101	4	>15	NA	50-100	266
102	1	6-9	NA	1-25	0
102	2	>15	NA	1-25	133
103	1	>15	>200	100-150	0
103	2	>15	NA	NA	210
103	3	>15	>200	150-200	350
103	4	>15	NA	NA	392
104	1	>15	NA	1-25	0
104	2	>15	NA	NA	63
104	3	>15	NA	1-25	294
105	1	>15	50-100	150-200	0
105	2	>15	NA	50-100	140
105	3	>15	50-100	1-25	315
105	4	>15	50-100	1-25	417
106	1	12-15	1-25	150-200	0
106	2	9-12	NA	NA	504
106	3	>15	NA	100-150	617
106	4	>15	NA	150-200	694
106	5	>15	NA	150-200	786
107	1	>15	100-150	150-200	0
107	2	>15	150-200	50-100	311
108	1	>15	100-150	100-150	0
108	2	>15	NA	NA	49
108	3	>15	NA	NA	133
109	1	12-15	1-25	<1	0
109	2	3-6	NA	NA	17
109	3	6-9	1-25	1-25	38
109	4	9-12	NA	NA	100
109	5	9-12	NA	<1	220
109	6	9-12	NA	NA	238
109	7	12-15	1-25	<1	339
109	8	12-15	1-25	<1	382
110	1	>15	>200	50-100	0
110	2	>15	NA	NA	105
110	3	>15	>200	100-150	365
111	1	>15	1-25	1-25	0
111	2	12-15	NA	NA	45
111	3	12-15	NA	1-25	123
112	1	1-3	<1	1-25	0
112	2	1-3	NA	NA	131
112	3	1-3	NA	NA	266
112	4	1-3	<1	1-25	313
113	1	>15	1-25	1-25	0
113	2	3-6	NA	NA	28
113	3	12-15	NA	1-25	175
113	4	>15	25-50	1-25	352
113	5	9-12	NA	NA	406
114	1	12-15	1-25	1-25	0
114	2	>15	NA	25-50	180
114	3	>15	NA	NA	273
114	4	>15	25-50	1-25	350
115	1	6-9	NA	1-25	0
115	2	9-12	1-25	1-25	221
115	3	12-15	NA	NA	280
116	1	12-15	<1	<1	0
116	2	12-15	NA	<1	35
116	3	9-12	NA	NA	70
116	4	12-15	NA	<1	225
116	5	12-15	NA	NA	324
116	6	>15	NA	NA	401
116	7	>15	NA	NA	582
116	8	>15	>200	<1	617
117	1	3-6	1-25	1-25	0
117	2	>15	NA	NA	108
117	3	>15	>200	1-25	398
118	1	1-3	<1	<1	0
118	2	<1	NA	<1	142
119	1	3-6	NA	1-25	0
119	2	9-12	NA	NA	48
119	3	>15	NA	<1	169
119	4	>15	25-50	<1	317
120	1	6-9	1-25	50-100	0
120	2	9-12	NA	NA	28
120	3	>15	25-50	1-25	314
120	4	>15	NA	NA	349
121	1	>15	>200	150-200	0
121	2	>15	NA	>200	140
121	3	>15	NA	NA	203
121	4	>15	>200	50-100	343
121	5	>15	NA	NA	357
122	1	>15	25-50	1-25	0
122	2	>15	NA	NA	28
122	3	>15	25-50	<1	329
122	4	>15	NA	NA	350
123	1	>15	1-25	50-100	0
123	2	>15	NA	NA	84
123	3	>15	NA	100-150	182
123	4	>15	50-100	25-50	338
124	1	>15	>200	100-150	0
124	2	>15	NA	NA	60
124	3	>15	NA	NA	172
124	4	>15	>200	50-100	308
125	1	12-15	NA	NA	0
125	2	<1	NA	NA	39
125	3	<1	NA	NA	60
125	4	<1	NA	<1	237
125	5	<1	NA	NA	277
125	6	<1	NA	NA	298
126	1	3-6	1-25	50-100	0
126	2	6-9	NA	100-150	28
126	3	9-12	NA	NA	91
126	4	9-12	1-25	1-25	357
126	5	6-9	NA	NA	399
127	1	3-6	<1	<1	0
127	2	>15	50-100	1-25	209
127	3	>15	50-100	1-25	321
127	4	>15	NA	NA	363
128	1	12-15	50-100	50-100	0
128	2	12-15	50-100	50-100	35
128	3	>15	NA	1-25	237
128	4	>15	NA	NA	280
128	5	>15	50-100	1-25	336
129	1	6-9	1-25	1-25	0
129	2	3-6	NA	NA	14
129	3	6-9	1-25	25-50	34
129	4	>15	NA	NA	90
129	5	>15	NA	NA	175
129	6	>15	NA	NA	214
129	7	>15	50-100	1-25	370
129	8	>15	NA	1-25	713
130	1	>15	NA	100-150	0
130	2	>15	NA	NA	35
130	3	>15	NA	50-100	183
130	4	>15	>200	150-200	371
130	5	>15	NA	150-200	447
130	6	>15	150-200	100-150	475
130	7	>15	NA	NA	503
130	8	>15	NA	NA	531
130	9	>15	NA	NA	587
130	10	>15	NA	100-150	678
130	11	>15	NA	50-100	727
130	12	>15	NA	50-100	797
131	1	>15	50-100	25-50	0
131	2	>15	NA	NA	80
131	3	>15	NA	NA	101
131	4	>15	NA	50-100	159
132	1	1-3	1-25	1-25	0
132	2	1-3	1-25	1-25	28
132	3	<1	NA	NA	56
132	4	1-3	NA	NA	84
132	5	<1	NA	<1	140
132	6	1-3	NA	NA	168
132	7	<1	NA	NA	224
132	8	<1	NA	NA	301
132	9	<1	NA	NA	329
132	10	<1	NA	NA	385
133	1	>15	1-25	100-150	0
133	2	>15	NA	NA	69
133	3	12-15	NA	NA	98
133	4	>15	NA	NA	205
133	5	9-12	1-25	50-100	398
134	1	12-15	25-50	50-100	0
134	2	>15	NA	50-100	146
134	3	>15	NA	NA	174
134	4	>15	50-100	1-25	300
134	5	>15	50-100	1-25	398
134	6	>15	50-100	1-25	419
134	7	>15	NA	1-25	434
135	1	>15	NA	50-100	0
136	1	>15	25-50	1-25	0
136	2	>15	NA	NA	94
136	3	>15	NA	1-25	234
136	4	>15	NA	NA	276
136	5	>15	25-50	<1	395
137	1	12-15	1-25	1-25	0
137	2	>15	150-200	1-25	451
137	3	>15	NA	NA	559
138	1	>15	25-50	25-50	0
138	2	>15	NA	NA	63
138	3	>15	NA	1-25	189
139	1	9-12	25-50	1-25	0
139	2	6-9	NA	NA	504
139	3	>15	NA	NA	546
140	1	>15	>200	100-150	0
140	2	>15	NA	NA	42
140	3	>15	NA	NA	49
141	1	>15	1-25	50-100	0
141	2	>15	50-100	100-150	42
141	3	>15	NA	NA	84
141	4	>15	NA	50-100	757
142	1	1-3	1-25	25-50	0
142	2	<1	NA	NA	28
142	3	1-3	NA	1-25	199
142	4	<1	NA	NA	259
143	1	>15	50-100	1-25	0
143	2	>15	NA	NA	61
143	3	>15	NA	NA	175
144	1	1-3	1-25	1-25	0
144	2	3-6	NA	NA	28
144	3	9-12	NA	NA	98
144	4	3-6	NA	NA	161
144	5	3-6	NA	NA	217
144	6	3-6	1-25	1-25	252
144	7	3-6	NA	NA	336
144	8	3-6	NA	NA	392
145	1	12-15	1-25	1-25	0
145	2	>15	>200	100-150	42
145	3	>15	150-200	1-25	371
145	4	>15	NA	NA	396
145	5	>15	NA	NA	546
145	6	12-15	NA	NA	581
146	1	12-15	1-25	50-100	0
146	2	3-6	NA	NA	70
146	3	3-6	NA	NA	112
146	4	6-9	NA	NA	126
146	5	6-9	NA	NA	182
146	6	3-6	1-25	1-25	224
146	7	3-6	NA	NA	294
146	8	3-6	NA	NA	351
146	9	3-6	NA	NA	365
147	1	12-15	1-25	1-25	0
147	2	>15	NA	NA	105
147	3	>15	NA	NA	187
147	4	>15	25-50	1-25	371
148	1	1-3	1-25	150-200	0
148	2	1-3	NA	NA	28
148	3	3-6	NA	NA	56
148	4	>15	NA	NA	170
149	1	>15	>200	1-25	0
149	2	>15	NA	100-150	118
149	3	>15	NA	NA	174
149	4	>15	>200	25-50	308
149	5	>15	NA	NA	362
150	1	>15	NA	150-200	0
150	2	>15	NA	NA	70
150	3	>15	NA	NA	183
150	4	>15	>200	50-100	337
150	5	>15	NA	NA	371
150	6	>15	>200	25-50	427
151	1	3-6	1-25	1-25	0
151	2	1-3	NA	NA	84
151	3	1-3	NA	1-25	224
151	4	1-3	NA	NA	280
151	5	1-3	NA	NA	336
151	6	1-3	NA	NA	392
152	1	>15	1-25	50-100	0
152	2	>15	NA	100-150	224
152	3	>15	100-150	25-50	352
152	4	>15	NA	NA	408
153	1	>15	1-25	25-50	0
153	2	12-15	NA	1-25	235
154	1	1-3	NA	NA	0
154	2	>15	>200	<1	461
155	1	12-15	1-25	1-25	0
155	2	>15	NA	NA	70
155	3	>15	NA	NA	105
155	4	>15	NA	NA	138
155	5	>15	NA	NA	175
155	6	>15	NA	1-25	203
155	7	>15	NA	NA	357
156	1	6-9	<1	<1	0
156	2	1-3	NA	NA	28
156	3	9-12	NA	NA	98
156	4	9-12	NA	NA	219
156	5	6-9	1-25	<1	261
156	6	6-9	NA	NA	331
157	1	>15	>200	25-50	0
157	2	>15	NA	NA	63
158	1	>15	>200	100-150	0
158	2	>15	NA	NA	70
158	3	>15	>200	50-100	476
158	4	>15	>200	50-100	567
158	5	>15	NA	100-150	644
158	6	>15	NA	50-100	700
158	7	>15	NA	100-150	763
159	1	12-15	25-50	50-100	0
159	2	>15	NA	NA	49
159	3	>15	NA	25-50	230
159	4	>15	NA	NA	285
160	1	>15	>200	25-50	0
160	2	>15	NA	NA	91
160	3	>15	NA	NA	214
160	4	>15	NA	NA	565
161	1	6-9	1-25	1-25	0
161	2	3-6	NA	NA	28
161	3	12-15	NA	NA	175
161	4	12-15	1-25	1-25	203
162	1	3-6	<1	<1	0
162	2	<1	NA	<1	324
163	1	>15	50-100	25-50	0
163	2	>15	NA	25-50	120
163	3	12-15	1-25	1-25	358
164	1	9-12	NA	1-25	0
164	2	1-3	NA	NA	35
164	3	3-6	NA	NA	51
164	4	1-3	NA	NA	119
164	5	3-6	NA	NA	147
164	6	1-3	NA	1-25	175
164	7	3-6	1-25	1-25	212
165	1	12-15	25-50	1-25	0
165	2	>15	NA	NA	48
165	3	>15	NA	1-25	132
166	1	>15	>200	100-150	0
166	2	>15	NA	NA	71
166	3	>15	NA	100-150	148
166	4	>15	NA	NA	176
166	5	>15	>200	50-100	316
166	6	>15	NA	NA	370
167	1	>15	1-25	50-100	0
167	2	>15	NA	NA	98
167	3	>15	100-150	1-25	427
168	1	3-6	<1	<1	0
168	2	1-3	NA	NA	126
168	3	1-3	NA	NA	266
169	1	>15	1-25	1-25	0
169	2	>15	NA	NA	210
169	3	>15	NA	NA	224
169	4	>15	NA	1-25	336
170	1	>15	100-150	1-25	0
170	2	>15	NA	>200	661
170	3	>15	NA	>200	725
170	4	>15	NA	150-200	796
171	1	>15	50-100	25-50	0
171	2	>15	NA	NA	175
171	3	>15	50-100	1-25	208
171	4	>15	NA	NA	278
171	5	>15	50-100	1-25	307
172	1	3-6	1-25	1-25	0
172	2	>15	NA	NA	63
172	3	>15	NA	NA	105
172	4	>15	NA	NA	196
172	5	>15	NA	NA	287
173	1	>15	1-25	1-25	0
173	2	>15	25-50	25-50	42
173	3	>15	NA	NA	182
173	4	>15	50-100	1-25	265
173	5	>15	50-100	1-25	349
173	6	>15	50-100	1-25	391
174	1	12-15	25-50	25-50	0
174	2	>15	NA	NA	56
174	3	>15	NA	1-25	105
174	4	>15	NA	NA	147
174	5	12-15	NA	NA	190
174	6	>15	NA	NA	238
174	7	>15	NA	1-25	259
175	1	3-6	1-25	50-100	0
175	2	>15	NA	NA	211
176	1	>15	NA	100-150	0
176	2	>15	NA	50-100	713
176	3	>15	NA	NA	734
176	4	>15	NA	50-100	769
176	5	>15	NA	100-150	825
177	1	9-12	<1	<1	0
177	2	3-6	NA	NA	20
177	3	3-6	NA	<1	140
177	4	3-6	NA	NA	154
177	5	3-6	NA	<1	308
177	6	3-6	1-25	<1	336
177	7	6-9	NA	NA	381
178	1	12-15	25-50	25-50	0
178	2	>15	NA	NA	71
178	3	>15	NA	NA	149
178	4	>15	NA	NA	218
178	5	>15	100-150	1-25	253
178	6	>15	NA	NA	324
178	7	>15	NA	NA	391
178	8	>15	NA	NA	406
179	1	>15	1-25	1-25	0
179	2	>15	NA	1-25	187
179	3	>15	50-100	<1	396
180	1	>15	50-100	100-150	0
180	2	>15	NA	NA	49
180	3	>15	NA	NA	181
180	4	>15	NA	NA	231
180	5	>15	50-100	1-25	399
181	1	12-15	25-50	1-25	0
181	2	9-12	NA	NA	182
181	3	9-12	NA	1-25	238
182	1	>15	25-50	50-100	0
182	2	>15	50-100	100-150	35
182	3	>15	NA	NA	105
182	4	12-15	NA	NA	210
182	5	>15	NA	1-25	329
182	6	>15	NA	NA	399
183	1	6-9	1-25	<1	0
183	2	3-6	NA	1-25	35
183	3	6-9	NA	NA	70
184	1	>15	150-200	50-100	0
184	2	>15	NA	NA	56
184	3	>15	NA	NA	171
184	4	>15	>200	150-200	350
185	1	>15	50-100	50-100	0
185	2	>15	NA	NA	249
185	3	>15	50-100	1-25	348
186	1	>15	100-150	50-100	0
186	2	>15	NA	NA	34
186	3	>15	NA	NA	62
186	4	>15	NA	NA	105
186	5	>15	NA	25-50	133
186	6	>15	NA	NA	154
186	7	>15	>200	1-25	357
187	1	>15	>200	50-100	0
187	2	>15	NA	NA	182
187	3	>15	NA	NA	293
188	1	3-6	1-25	<1	0
188	2	3-6	NA	NA	58
188	3	6-9	NA	NA	92
188	4	3-6	NA	NA	141
188	5	6-9	NA	<1	218
188	6	6-9	NA	NA	274
188	7	6-9	1-25	<1	365
188	8	>15	NA	<1	673
188	9	>15	NA	150-200	729
188	10	>15	NA	50-100	792
188	11	>15	NA	25-50	855
189	1	3-6	1-25	1-25	0
190	1	>15	100-150	150-200	0
190	2	>15	50-100	25-50	223
190	3	>15	NA	1-25	523
190	4	>15	NA	NA	589
190	5	>15	NA	NA	603
191	1	>15	150-200	50-100	0
191	2	>15	NA	NA	498
191	3	>15	NA	1-25	582
191	4	>15	NA	100-150	644
192	1	>15	NA	150-200	0
192	2	>15	NA	NA	177
192	3	>15	NA	50-100	301
192	4	>15	NA	NA	371
193	1	12-15	25-50	1-25	0
193	2	9-12	NA	NA	28
193	3	12-15	NA	NA	60
193	4	12-15	NA	NA	171
193	5	>15	25-50	1-25	206
194	1	>15	1-25	1-25	0
194	2	>15	NA	<1	315
194	3	9-12	NA	NA	399
194	4	>15	50-100	<1	434
195	1	>15	>200	100-150	0
196	1	9-12	1-25	1-25	0
196	2	9-12	50-100	50-100	42
196	3	>15	NA	NA	84
196	4	>15	NA	NA	105
197	1	6-9	1-25	1-25	0
198	1	>15	25-50	50-100	0
198	2	>15	NA	NA	62
198	3	>15	NA	NA	146
198	4	>15	NA	NA	174
198	5	>15	25-50	25-50	251
199	1	12-15	1-25	1-25	0
199	2	>15	25-50	1-25	38
199	3	>15	NA	NA	320
199	4	>15	NA	>200	686
199	5	>15	NA	>200	707
199	6	>15	NA	50-100	812
200	1	>15	50-100	50-100	0
200	2	>15	NA	NA	64
201	1	>15	150-200	100-150	0
201	2	>15	NA	NA	142
201	3	>15	NA	NA	151
201	4	>15	NA	NA	163
201	5	>15	NA	NA	175
201	6	>15	>200	25-50	304
202	1	>15	50-100	50-100	0
202	2	>15	NA	NA	49
202	3	>15	NA	NA	133
202	4	>15	NA	NA	182
202	5	>15	>200	1-25	217
202	6	>15	NA	NA	280
202	7	>15	>200	1-25	423
202	8	>15	>200	25-50	455
202	9	>15	NA	NA	499
202	10	>15	NA	NA	541
203	1	>15	1-25	1-25	0
203	2	6-9	NA	NA	84
203	3	3-6	NA	1-25	157
203	4	3-6	NA	NA	169
203	5	3-6	NA	NA	210
203	6	3-6	NA	NA	224
203	7	3-6	NA	NA	266
204	1	>15	<1	<1	0
204	2	9-12	NA	NA	27
204	3	6-9	NA	NA	160
204	4	6-9	NA	NA	224
204	5	6-9	NA	<1	336
205	1	12-15	1-25	<1	0
205	2	9-12	NA	NA	15
205	3	3-6	25-50	1-25	36
206	1	>15	50-100	1-25	0
206	2	>15	NA	NA	49
206	3	>15	NA	NA	116
206	4	>15	100-150	1-25	314
206	5	>15	NA	NA	355
207	1	>15	25-50	150-200	0
207	2	>15	NA	NA	64
207	3	>15	NA	NA	134
207	4	>15	NA	NA	175
207	5	>15	NA	1-25	646
207	6	>15	NA	1-25	702
207	7	>15	NA	NA	730
208	1	>15	1-25	100-150	0
208	2	>15	NA	NA	542
209	1	3-6	1-25	1-25	0
209	2	9-12	NA	NA	42
209	3	>15	NA	NA	175
209	4	>15	NA	NA	232
209	5	>15	25-50	1-25	329
210	1	>15	NA	100-150	0
210	2	>15	NA	NA	107
211	1	1-3	<1	<1	0
211	2	1-3	NA	NA	187
211	3	1-3	NA	NA	202
212	1	>15	50-100	1-25	0
212	2	>15	NA	1-25	147
212	3	>15	NA	NA	238
213	1	6-9	1-25	1-25	0
213	2	3-6	NA	NA	76
213	3	6-9	NA	1-25	161
213	4	12-15	1-25	1-25	237
213	5	>15	25-50	1-25	364
214	1	6-9	1-25	25-50	0
215	1	3-6	1-25	1-25	0
215	2	9-12	NA	NA	119
216	1	6-9	1-25	1-25	0
216	2	12-15	25-50	25-50	42
216	3	>15	NA	NA	70
216	4	>15	NA	NA	108
216	5	>15	NA	1-25	176
216	6	12-15	NA	NA	238
216	7	6-9	NA	NA	301
216	8	>15	NA	NA	553
217	1	>15	50-100	25-50	0
217	2	>15	NA	NA	126
218	1	9-12	NA	1-25	0
218	2	9-12	NA	NA	35
218	3	12-15	NA	NA	56
218	4	>15	NA	NA	206
218	5	>15	1-25	1-25	309
218	6	>15	NA	NA	375
219	1	1-3	<1	<1	0
219	2	<1	NA	NA	63
219	3	>15	NA	1-25	818
220	1	3-6	1-25	1-25	0
220	2	>15	NA	NA	77
220	3	>15	NA	NA	147
220	4	>15	>200	1-25	423
220	5	>15	150-200	1-25	458
220	6	>15	NA	1-25	724
220	7	>15	NA	1-25	855
221	1	>15	100-150	100-150	0
221	2	>15	NA	NA	35
221	3	>15	NA	NA	70
221	4	>15	NA	NA	175
221	5	>15	NA	NA	289
221	6	>15	NA	NA	366
222	1	>15	1-25	1-25	0
222	2	12-15	<1	1-25	14
222	3	3-6	1-25	1-25	43
222	4	3-6	NA	NA	185
222	5	<1	NA	NA	231
222	6	1-3	NA	<1	279
223	1	>15	100-150	25-50	0
223	2	>15	NA	NA	28
223	3	>15	NA	NA	64
223	4	>15	NA	NA	175
224	1	12-15	1-25	<1	0
224	2	>15	NA	1-25	202
224	3	>15	NA	NA	278
225	1	1-3	<1	<1	0
226	1	>15	100-150	150-200	0
226	2	>15	NA	NA	45
227	1	>15	100-150	50-100	0
227	2	>15	NA	NA	70
227	3	>15	NA	1-25	260
228	1	3-6	1-25	50-100	0
229	1	>15	1-25	1-25	0
229	2	>15	NA	NA	33
230	1	>15	50-100	150-200	0
230	2	>15	NA	NA	35
230	3	>15	NA	NA	168
230	4	>15	NA	25-50	295
230	5	>15	NA	NA	357
230	6	>15	150-200	1-25	406
230	7	>15	NA	1-25	434
230	8	>15	NA	NA	511
230	9	>15	NA	100-150	693
230	10	>15	NA	150-200	745
231	1	1-3	1-25	<1	0
231	2	1-3	NA	NA	28
231	3	1-3	NA	NA	48
231	4	1-3	NA	NA	111
231	5	3-6	NA	NA	136
231	6	3-6	NA	<1	192
231	7	1-3	NA	NA	292
231	8	>15	NA	NA	545
232	1	1-3	1-25	25-50	0
232	2	3-6	NA	NA	160
232	3	3-6	NA	1-25	202
232	4	3-6	NA	NA	245
232	5	3-6	NA	NA	317
232	6	3-6	1-25	1-25	340
233	1	>15	50-100	1-25	0
233	2	>15	NA	NA	70
234	1	>15	1-25	1-25	0
234	2	>15	NA	NA	159
234	3	>15	50-100	1-25	343
235	1	>15	>200	150-200	0
235	2	>15	NA	NA	59
235	3	>15	NA	100-150	666
236	1	12-15	<1	1-25	0
236	2	<1	NA	NA	77
236	3	<1	NA	NA	174
236	4	<1	NA	NA	370
237	1	>15	<1	<1	0
237	2	>15	NA	1-25	187
237	3	>15	25-50	1-25	537
238	1	9-12	1-25	25-50	0
238	2	3-6	NA	NA	28
239	1	>15	1-25	25-50	0
239	2	>15	NA	50-100	35
239	3	>15	NA	NA	98
239	4	>15	NA	NA	183
239	5	>15	25-50	1-25	350
239	6	>15	NA	NA	385
239	7	>15	NA	NA	406
240	1	>15	NA	25-50	0
240	2	>15	NA	NA	127
240	3	>15	NA	NA	203
240	4	>15	NA	1-25	290
240	5	>15	NA	NA	527
241	1	>15	25-50	1-25	0
241	2	>15	NA	NA	28
241	3	>15	NA	NA	108
242	1	>15	50-100	100-150	0
242	2	>15	NA	NA	179
242	3	>15	50-100	1-25	307
242	4	>15	NA	NA	349
242	5	>15	NA	NA	368
242	6	>15	50-100	1-25	405
243	1	>15	1-25	1-25	0
243	2	9-12	NA	NA	25
243	3	12-15	NA	NA	52
243	4	6-9	NA	NA	176
243	5	6-9	1-25	1-25	204
243	6	6-9	NA	NA	270
243	7	3-6	NA	NA	346
244	1	>15	25-50	1-25	0
244	2	>15	NA	NA	97
244	3	>15	NA	NA	223
244	4	>15	NA	1-25	856
245	1	>15	1-25	100-150	0
245	2	9-12	NA	NA	35
245	3	9-12	NA	NA	182
245	4	>15	NA	NA	247
245	5	9-12	NA	NA	266
245	6	6-9	1-25	25-50	371
245	7	9-12	1-25	25-50	422
245	8	6-9	NA	25-50	448
245	9	3-6	NA	NA	525
245	10	3-6	<1	1-25	576
245	11	3-6	NA	1-25	604
245	12	3-6	NA	1-25	693
245	13	6-9	NA	1-25	716
245	14	3-6	NA	1-25	793
246	1	9-12	1-25	1-25	0
246	2	>15	NA	NA	322
246	3	>15	NA	NA	420
247	1	1-3	<1	1-25	0
247	2	<1	NA	NA	41
247	3	<1	NA	NA	69
247	4	<1	NA	NA	83
247	5	<1	NA	NA	111
247	6	<1	NA	1-25	161
247	7	<1	NA	NA	175
247	8	<1	NA	NA	189
247	9	<1	NA	NA	238
247	10	>15	1-25	<1	359
247	11	<1	NA	NA	406
248	1	12-15	1-25	1-25	0
248	2	>15	NA	NA	27
248	3	>15	NA	25-50	154
248	4	>15	NA	NA	188
248	5	>15	NA	NA	217
248	6	>15	NA	NA	244
248	7	>15	NA	NA	341
248	8	>15	NA	NA	405
249	1	>15	50-100	1-25	0
249	2	>15	NA	NA	183
250	1	>15	50-100	50-100	0
250	2	>15	NA	NA	47
250	3	>15	NA	NA	117
250	4	>15	>200	1-25	403
251	1	12-15	1-25	1-25	0
251	2	9-12	NA	NA	28
251	3	>15	NA	NA	168
251	4	>15	50-100	<1	357
251	5	>15	NA	NA	521
251	6	>15	NA	100-150	786
252	1	>15	100-150	1-25	0
252	2	>15	>200	100-150	27
252	3	>15	NA	NA	64
252	4	>15	NA	NA	209
253	1	12-15	1-25	100-150	0
253	2	9-12	NA	NA	61
253	3	3-6	NA	NA	158
254	1	12-15	1-25	1-25	0
254	2	>15	25-50	<1	370
255	1	12-15	25-50	25-50	0
255	2	>15	NA	NA	68
255	3	>15	25-50	1-25	336
255	4	>15	NA	NA	490
256	1	>15	1-25	1-25	0
256	2	12-15	NA	NA	28
256	3	>15	NA	NA	105
256	4	>15	>200	1-25	344
256	5	>15	NA	NA	394
256	6	>15	NA	NA	638
257	1	>15	100-150	50-100	0
257	2	>15	NA	NA	63
257	3	>15	100-150	1-25	357
258	1	>15	>200	100-150	0
258	2	>15	NA	NA	69
259	1	12-15	25-50	1-25	0
259	2	>15	50-100	25-50	28
260	1	12-15	1-25	50-100	0
260	2	>15	>200	150-200	351
261	1	6-9	25-50	25-50	0
261	2	6-9	NA	NA	393
262	1	>15	<1	<1	0
262	2	1-3	NA	1-25	265
263	1	>15	100-150	50-100	0
263	2	>15	NA	NA	50
263	3	>15	NA	NA	266
263	4	>15	>200	50-100	315
263	5	>15	>200	50-100	366
264	1	6-9	1-25	25-50	0
264	2	9-12	NA	NA	42
264	3	12-15	NA	1-25	126
264	4	12-15	NA	NA	168
264	5	12-15	25-50	1-25	219
264	6	12-15	25-50	1-25	324
264	7	>15	NA	NA	364
265	1	3-6	<1	1-25	0
265	2	3-6	NA	50-100	35
265	3	>15	NA	NA	98
265	4	12-15	1-25	50-100	260
266	1	1-3	<1	<1	0
266	2	>15	NA	100-150	683
267	1	>15	>200	50-100	0
267	2	>15	NA	NA	99
267	3	>15	NA	1-25	329
268	1	12-15	25-50	25-50	0
268	2	>15	NA	NA	57
268	3	12-15	NA	50-100	118
268	4	>15	>200	1-25	345
268	5	>15	NA	NA	364
269	1	>15	>200	50-100	0
269	2	>15	NA	NA	49
269	3	>15	NA	NA	178
269	4	>15	>200	25-50	317
269	5	>15	NA	NA	359
270	1	3-6	1-25	1-25	0
270	2	3-6	NA	NA	61
270	3	3-6	NA	NA	147
271	1	12-15	25-50	50-100	0
271	2	>15	NA	NA	147
271	3	>15	25-50	25-50	208
272	1	12-15	<1	<1	0
272	2	12-15	NA	NA	84
272	3	12-15	NA	NA	154
272	4	>15	NA	NA	182
272	5	12-15	NA	NA	210
272	6	12-15	NA	<1	238
272	7	>15	NA	NA	307
272	8	12-15	1-25	<1	336
272	9	>15	1-25	<1	406
273	1	1-3	1-25	1-25	0
273	2	>15	25-50	1-25	379
273	3	>15	NA	NA	541
274	1	>15	1-25	1-25	0
274	2	>15	NA	NA	88
274	3	>15	NA	NA	168
274	4	>15	NA	1-25	230
274	5	>15	NA	NA	312
274	6	>15	NA	NA	385
275	1	1-3	<1	<1	0
275	2	1-3	NA	NA	34
275	3	1-3	NA	NA	90
275	4	1-3	NA	NA	160
275	5	1-3	NA	NA	209
275	6	3-6	NA	NA	230
276	1	>15	100-150	100-150	0
276	2	>15	NA	NA	180
277	1	>15	NA	50-100	0
277	2	>15	NA	NA	56
277	3	>15	NA	NA	118
277	4	>15	NA	NA	198
278	1	>15	1-25	25-50	0
278	2	>15	NA	NA	56
278	3	>15	25-50	1-25	223
278	4	9-12	25-50	1-25	361
279	1	>15	>200	25-50	0
279	2	>15	NA	NA	56
279	3	>15	150-200	1-25	303
280	1	3-6	1-25	<1	0
280	2	9-12	NA	NA	73
281	1	>15	25-50	100-150	0
281	2	9-12	NA	NA	20
281	3	12-15	50-100	150-200	39
281	4	>15	NA	NA	81
281	5	>15	NA	NA	95
281	6	>15	NA	NA	196
281	7	>15	50-100	25-50	357
281	8	>15	NA	100-150	767
282	1	>15	NA	100-150	0
282	2	>15	NA	NA	168
282	3	>15	NA	NA	182
283	1	>15	100-150	50-100	0
283	2	>15	NA	NA	160
283	3	>15	NA	NA	174
283	4	>15	>200	1-25	312
283	5	>15	NA	NA	368
284	1	>15	25-50	25-50	0
284	2	12-15	NA	NA	111
285	1	>15	25-50	1-25	0
286	1	>15	1-25	25-50	0
286	2	>15	NA	NA	104
286	3	>15	NA	NA	216
286	4	>15	50-100	1-25	251
286	5	>15	50-100	1-25	342
286	6	>15	NA	NA	384
286	7	>15	NA	NA	398
287	1	>15	25-50	50-100	0
287	2	>15	NA	NA	28
287	3	>15	NA	NA	63
287	4	>15	NA	NA	175
287	5	>15	150-200	25-50	301
287	6	>15	NA	NA	371
288	1	>15	50-100	25-50	0
288	2	>15	NA	NA	14
288	3	>15	>200	100-150	257
288	4	>15	>200	25-50	341
289	1	12-15	1-25	1-25	0
289	2	>15	NA	1-25	160
289	3	>15	NA	NA	225
289	4	>15	NA	NA	274
289	5	>15	25-50	1-25	351
289	6	>15	25-50	1-25	400
290	1	6-9	NA	1-25	0
290	2	>15	NA	1-25	231
290	3	>15	100-150	<1	308
291	1	6-9	NA	150-200	0
291	2	>15	NA	NA	182
292	1	>15	NA	50-100	0
292	2	>15	NA	NA	56
293	1	>15	>200	50-100	0
293	2	>15	150-200	1-25	350
293	3	>15	150-200	1-25	457
293	4	>15	NA	>200	660
294	1	12-15	1-25	1-25	0
294	2	>15	100-150	<1	365
294	3	>15	100-150	<1	503
294	4	>15	NA	NA	561
294	5	>15	NA	NA	623
295	1	>15	NA	1-25	0
295	2	>15	NA	NA	70
296	1	9-12	1-25	1-25	0
296	2	6-9	NA	NA	85
297	1	12-15	25-50	1-25	0
297	2	>15	NA	1-25	643
298	1	12-15	1-25	25-50	0
298	2	>15	NA	NA	204
298	3	>15	25-50	1-25	239
298	4	>15	NA	NA	329
298	5	>15	NA	NA	391
299	1	>15	50-100	25-50	0
299	2	>15	NA	NA	35
299	3	>15	NA	NA	105
299	4	>15	NA	NA	176
299	5	>15	NA	NA	196
299	6	>15	NA	NA	280
300	1	>15	150-200	100-150	0
300	2	>15	NA	NA	42
300	3	>15	NA	25-50	126
301	1	12-15	25-50	1-25	0
301	2	>15	NA	NA	22
301	3	>15	50-100	1-25	36
301	4	>15	NA	NA	85
301	5	>15	50-100	<1	389
301	6	>15	NA	<1	493
301	7	>15	50-100	<1	515
301	8	>15	NA	NA	547
301	9	>15	NA	NA	561
301	10	>15	NA	NA	575
302	1	3-6	1-25	<1	0
302	2	6-9	NA	NA	14
302	3	>15	NA	NA	103
302	4	>15	25-50	<1	254
302	5	>15	NA	NA	299
302	6	9-12	1-25	<1	403
303	1	>15	1-25	1-25	0
303	2	>15	NA	NA	144
303	3	>15	NA	NA	208
303	4	>15	NA	1-25	227
304	1	1-3	1-25	1-25	0
304	2	3-6	NA	NA	42
304	3	1-3	NA	1-25	135
304	4	1-3	1-25	1-25	317
304	5	>15	NA	NA	521
304	6	>15	NA	50-100	779
305	1	6-9	NA	<1	0
305	2	>15	25-50	<1	337
305	3	>15	NA	NA	365
306	1	>15	50-100	1-25	0
306	2	>15	NA	NA	49
306	3	>15	NA	NA	116
306	4	>15	NA	NA	172
306	5	>15	100-150	1-25	207
306	6	>15	NA	NA	244
307	1	>15	1-25	<1	0
307	2	>15	1-25	<1	41
307	3	9-12	NA	NA	112
307	4	9-12	NA	NA	174
307	5	>15	NA	<1	750
307	6	>15	NA	<1	812
308	1	>15	NA	50-100	0
308	2	>15	NA	NA	42
308	3	>15	NA	NA	49
308	4	>15	NA	NA	70
308	5	>15	NA	NA	119
308	6	>15	NA	NA	175
308	7	>15	50-100	1-25	217
308	8	>15	25-50	1-25	315
309	1	3-6	1-25	1-25	0
309	2	6-9	NA	NA	86
309	3	>15	NA	NA	316
310	1	>15	100-150	1-25	0
310	2	>15	NA	NA	53
310	3	>15	NA	NA	110
311	1	>15	50-100	1-25	0
311	2	>15	NA	NA	56
311	3	>15	NA	NA	188
311	4	>15	NA	1-25	293
311	5	>15	NA	NA	511
311	6	>15	NA	NA	581
311	7	>15	NA	<1	776
312	1	3-6	1-25	50-100	0
312	2	>15	25-50	1-25	335
312	3	>15	NA	NA	537
312	4	>15	NA	1-25	630
313	1	12-15	25-50	100-150	0
314	1	>15	>200	50-100	0
314	2	>15	NA	NA	34
314	3	>15	NA	NA	70
314	4	>15	150-200	1-25	313
314	5	>15	NA	NA	355
315	1	12-15	25-50	25-50	0
315	2	>15	NA	1-25	327
315	3	>15	NA	NA	404
316	1	>15	1-25	150-200	0
316	2	12-15	NA	NA	40
316	3	>15	NA	NA	174
316	4	>15	50-100	50-100	348
317	1	3-6	1-25	1-25	0
317	2	>15	NA	NA	70
317	3	>15	NA	1-25	245
317	4	>15	>200	1-25	315
318	1	>15	100-150	25-50	0
319	1	3-6	NA	1-25	0
319	2	1-3	NA	NA	49
319	3	1-3	NA	NA	70
319	4	3-6	NA	1-25	140
319	5	3-6	NA	NA	182
319	6	6-9	NA	25-50	289
320	1	1-3	1-25	<1	0
320	2	1-3	NA	NA	16
320	3	<1	1-25	<1	37
321	1	3-6	NA	<1	0
321	2	<1	<1	<1	355
322	1	6-9	NA	1-25	0
322	2	9-12	NA	NA	49
323	1	3-6	1-25	<1	0
323	2	12-15	NA	NA	275
324	1	>15	1-25	1-25	0
324	2	>15	25-50	25-50	46
324	3	>15	NA	NA	82
325	1	3-6	1-25	1-25	0
325	2	3-6	NA	NA	36
325	3	9-12	1-25	<1	211
325	4	9-12	1-25	<1	330
325	5	6-9	1-25	<1	470
325	6	6-9	NA	NA	525
325	7	>15	NA	100-150	751
326	1	1-3	<1	<1	0
326	2	1-3	NA	NA	195
326	3	1-3	NA	NA	244
326	4	1-3	NA	NA	263
326	5	1-3	<1	<1	368
327	1	>15	25-50	25-50	0
327	2	>15	NA	NA	57
327	3	>15	NA	1-25	183
327	4	>15	NA	NA	239
327	5	>15	NA	NA	295
327	6	>15	NA	NA	358
327	7	>15	50-100	1-25	400
328	1	>15	50-100	1-25	0
328	2	>15	NA	NA	70
328	3	>15	NA	100-150	787
329	1	>15	100-150	150-200	0
329	2	>15	NA	>200	124
329	3	>15	NA	NA	193
329	4	>15	NA	NA	243
329	5	>15	>200	50-100	390
330	1	9-12	1-25	1-25	0
331	1	>15	NA	25-50	0
331	2	>15	NA	NA	57
331	3	>15	NA	NA	112
331	4	>15	NA	1-25	247
331	5	>15	NA	NA	296
332	1	9-12	1-25	<1	0
332	2	>15	100-150	<1	358
332	3	>15	NA	NA	384
332	4	>15	100-150	<1	448
333	1	3-6	1-25	1-25	0
333	2	12-15	NA	NA	168
333	3	>15	NA	>200	786
334	1	>15	NA	50-100	0
334	2	>15	NA	NA	70
334	3	>15	NA	NA	130
334	4	>15	NA	25-50	186
334	5	>15	25-50	1-25	318
335	1	>15	50-100	50-100	0
335	2	>15	NA	NA	69
336	1	12-15	1-25	1-25	0
336	2	>15	NA	NA	99
336	3	>15	50-100	1-25	351
336	4	>15	NA	NA	393
337	1	>15	50-100	50-100	0
338	1	>15	1-25	<1	0
338	2	>15	NA	NA	49
339	1	>15	NA	1-25	0
339	2	>15	NA	NA	301
339	3	>15	NA	NA	526
340	1	>15	25-50	1-25	0
340	2	>15	NA	NA	67
340	3	>15	NA	NA	214
340	4	>15	100-150	1-25	368
340	5	>15	NA	NA	396
341	1	>15	1-25	1-25	0
341	2	>15	NA	NA	101
341	3	>15	NA	100-150	211
341	4	>15	NA	NA	239
341	5	>15	NA	NA	301
341	6	>15	50-100	1-25	400
342	1	9-12	<1	1-25	0
342	2	12-15	NA	NA	154
342	3	12-15	NA	NA	186
342	4	9-12	NA	NA	214
342	5	12-15	NA	NA	242
342	6	9-12	NA	1-25	308
343	1	>15	>200	50-100	0
343	2	>15	>200	100-150	42
343	3	>15	NA	NA	70
343	4	>15	NA	NA	91
343	5	>15	>200	50-100	381
343	6	>15	NA	NA	395
344	1	>15	1-25	1-25	0
344	2	>15	NA	1-25	233
345	1	>15	25-50	25-50	0
345	2	>15	NA	1-25	126
345	3	>15	50-100	1-25	204
345	4	>15	50-100	1-25	332
345	5	>15	NA	NA	357
346	1	12-15	1-25	1-25	0
346	2	>15	NA	NA	154
346	3	>15	NA	NA	168
346	4	>15	NA	NA	224
347	1	>15	NA	1-25	0
347	2	>15	NA	NA	42
347	3	>15	NA	NA	70
347	4	>15	NA	NA	112
347	5	>15	NA	NA	127
347	6	>15	NA	NA	141
347	7	>15	NA	1-25	185
347	8	>15	NA	NA	238
347	9	>15	NA	NA	301
347	10	>15	NA	NA	364
347	11	>15	>200	1-25	423
348	1	>15	50-100	25-50	0
349	1	3-6	<1	<1	0
349	2	1-3	NA	NA	56
349	3	<1	NA	NA	128
349	4	<1	NA	NA	191
349	5	<1	<1	<1	223
349	6	<1	NA	NA	265
350	1	3-6	<1	<1	0
350	2	>15	NA	150-200	41
350	3	>15	NA	NA	105
350	4	>15	>200	>200	351
350	5	>15	NA	100-150	827
350	6	>15	NA	100-150	862
351	1	1-3	1-25	1-25	0
351	2	9-12	NA	NA	85
351	3	9-12	NA	1-25	169
352	1	9-12	50-100	50-100	0
352	2	>15	NA	NA	218
353	1	9-12	1-25	1-25	0
353	2	6-9	NA	NA	28
353	3	9-12	NA	NA	56
353	4	12-15	NA	1-25	140
353	5	12-15	NA	NA	168
353	6	12-15	1-25	1-25	210
353	7	>15	NA	NA	294
353	8	9-12	NA	NA	364
354	1	>15	1-25	1-25	0
354	2	6-9	NA	NA	24
354	3	1-3	NA	NA	92
354	4	>15	25-50	1-25	364
355	1	>15	>200	50-100	0
355	2	>15	NA	50-100	672
356	1	>15	150-200	150-200	0
356	2	>15	NA	NA	126
356	3	>15	150-200	25-50	299
357	1	12-15	1-25	100-150	0
357	2	>15	NA	NA	226
358	1	>15	<1	<1	0
359	1	>15	>200	100-150	0
359	2	>15	NA	NA	46
360	1	1-3	<1	1-25	0
360	2	<1	NA	NA	84
360	3	<1	NA	NA	98
360	4	<1	<1	1-25	245
361	1	12-15	1-25	1-25	0
361	2	>15	NA	NA	91
361	3	>15	50-100	1-25	377
361	4	9-12	NA	NA	559
362	1	>15	>200	150-200	0
362	2	>15	NA	NA	48
363	1	>15	>200	150-200	0
363	2	>15	NA	NA	35
363	3	>15	NA	NA	170
363	4	>15	>200	1-25	338
363	5	>15	>200	1-25	408
364	1	>15	>200	100-150	0
364	2	>15	NA	NA	70
364	3	>15	50-100	150-200	322
365	1	6-9	1-25	<1	0
365	2	>15	NA	NA	98
365	3	>15	NA	1-25	154
365	4	>15	NA	NA	246
366	1	>15	150-200	100-150	0
366	2	>15	NA	NA	42
366	3	>15	NA	NA	70
366	4	>15	NA	NA	182
366	5	>15	>200	1-25	329
366	6	>15	NA	NA	357
367	1	>15	>200	100-150	0
367	2	>15	>200	100-150	42
367	3	>15	>200	100-150	378
368	1	9-12	1-25	50-100	0
368	2	1-3	1-25	150-200	35
368	3	12-15	NA	NA	98
368	4	12-15	NA	NA	210
368	5	>15	25-50	25-50	350
368	6	>15	NA	NA	385
369	1	>15	>200	150-200	0
369	2	>15	NA	NA	42
369	3	>15	NA	>200	107
369	4	>15	NA	NA	170
370	1	12-15	1-25	1-25	0
370	2	12-15	NA	NA	47
370	3	12-15	NA	1-25	201
371	1	>15	>200	50-100	0
371	2	>15	NA	NA	70
371	3	>15	>200	1-25	379
372	1	>15	100-150	50-100	0
372	2	>15	NA	NA	104
372	3	>15	NA	NA	182
372	4	>15	>200	100-150	251
372	5	>15	NA	NA	307
372	6	>15	>200	100-150	349
373	1	>15	25-50	1-25	0
373	2	>15	NA	NA	55
373	3	>15	100-150	1-25	313
373	4	>15	NA	NA	362
374	1	>15	50-100	50-100	0
374	2	>15	NA	NA	53
374	3	>15	NA	NA	147
374	4	>15	NA	NA	287
374	5	>15	NA	NA	497
374	6	>15	NA	NA	679
374	7	>15	NA	<1	777
374	8	>15	NA	<1	819
375	1	>15	50-100	1-25	0
375	2	>15	>200	<1	321
375	3	>15	NA	NA	363
375	4	>15	NA	NA	523
376	1	>15	150-200	25-50	0
376	2	>15	>200	1-25	303
376	3	>15	NA	NA	373
377	1	9-12	1-25	1-25	0
377	2	>15	NA	NA	297
377	3	>15	50-100	1-25	441
377	4	>15	NA	NA	577
377	5	>15	NA	50-100	833
378	1	>15	1-25	50-100	0
378	2	9-12	NA	NA	30
378	3	>15	NA	NA	90
378	4	>15	NA	NA	245
378	5	>15	NA	NA	310
378	6	>15	>200	25-50	357
378	7	>15	NA	NA	399
379	1	>15	150-200	50-100	0
379	2	>15	NA	NA	49
379	3	>15	NA	NA	147
379	4	>15	NA	NA	175
379	5	>15	>200	25-50	301
380	1	>15	>200	1-25	0
380	2	>15	NA	NA	28
380	3	>15	NA	NA	77
380	4	>15	NA	NA	105
380	5	>15	NA	NA	175
380	6	>15	NA	NA	189
380	7	>15	NA	NA	217
380	8	>15	NA	NA	229
380	9	>15	50-100	1-25	264
380	10	>15	NA	NA	341
380	11	>15	NA	NA	398
380	12	>15	NA	NA	412
381	1	>15	NA	50-100	0
381	2	>15	NA	NA	64
381	3	>15	NA	1-25	296
381	4	>15	NA	NA	353
381	5	>15	NA	NA	366
382	1	9-12	1-25	50-100	0
382	2	>15	NA	NA	196
382	3	>15	NA	1-25	266
383	1	>15	1-25	1-25	0
383	2	>15	NA	50-100	35
383	3	>15	NA	NA	77
383	4	>15	NA	NA	105
383	5	>15	NA	NA	182
383	6	>15	NA	NA	217
383	7	>15	NA	NA	231
383	8	>15	NA	NA	287
383	9	>15	>200	1-25	343
383	10	>15	NA	NA	385
383	11	>15	NA	NA	546
383	12	>15	NA	NA	570
384	1	9-12	NA	100-150	0
385	1	>15	25-50	25-50	0
385	2	12-15	NA	NA	179
385	3	12-15	1-25	1-25	214
385	4	9-12	NA	NA	284
386	1	>15	1-25	25-50	0
386	2	>15	NA	NA	68
386	3	>15	NA	NA	120
386	4	>15	NA	1-25	189
386	5	12-15	NA	NA	273
386	6	9-12	NA	NA	352
387	1	>15	1-25	50-100	0
387	2	>15	NA	NA	105
387	3	>15	NA	NA	186
387	4	>15	NA	25-50	238
387	5	>15	NA	NA	294
388	1	6-9	1-25	1-25	0
388	2	9-12	NA	NA	140
388	3	9-12	NA	<1	196
388	4	9-12	NA	NA	280
388	5	>15	1-25	<1	308
388	6	6-9	NA	NA	369
389	1	>15	>200	50-100	0
389	2	>15	NA	NA	62
389	3	>15	NA	25-50	146
390	1	>15	25-50	100-150	0
390	2	>15	NA	NA	70
390	3	>15	NA	100-150	301
390	4	>15	NA	NA	371
391	1	6-9	1-25	25-50	0
392	1	12-15	1-25	<1	0
392	2	>15	NA	NA	89
392	3	>15	NA	NA	215
393	1	>15	50-100	1-25	0
393	2	>15	NA	NA	63
393	3	>15	NA	NA	109
393	4	>15	NA	NA	133
393	5	>15	50-100	1-25	210
393	6	>15	NA	NA	299
393	7	>15	NA	NA	368
394	1	>15	<1	1-25	0
394	2	9-12	NA	NA	76
394	3	6-9	1-25	1-25	344
395	1	>15	>200	150-200	0
395	2	>15	NA	NA	28
395	3	>15	NA	NA	179
395	4	>15	>200	100-150	312
395	5	>15	NA	NA	368
396	1	>15	1-25	50-100	0
396	2	>15	50-100	25-50	210
396	3	>15	NA	NA	287
397	1	12-15	1-25	<1	0
397	2	>15	NA	1-25	34
397	3	>15	NA	NA	92
397	4	>15	NA	NA	225
397	5	>15	NA	NA	281
398	1	>15	NA	150-200	0
398	2	>15	NA	NA	56
399	1	>15	50-100	150-200	0
399	2	>15	NA	100-150	140
399	3	>15	NA	NA	175
399	4	>15	150-200	50-100	329
399	5	>15	NA	NA	357
400	1	9-12	NA	100-150	0
400	2	6-9	NA	NA	35
400	3	6-9	NA	NA	119
400	4	6-9	NA	25-50	196
401	1	6-9	1-25	<1	0
401	2	<1	NA	NA	28
401	3	1-3	NA	NA	60
401	4	3-6	NA	NA	136
401	5	1-3	NA	NA	174
401	6	1-3	NA	1-25	195
401	7	1-3	NA	NA	283
401	8	1-3	NA	NA	356
401	9	1-3	NA	NA	370
401	10	1-3	1-25	<1	398
401	11	1-3	1-25	<1	412
401	12	1-3	1-25	<1	475
401	13	1-3	NA	NA	496
401	14	1-3	NA	NA	517
402	1	>15	25-50	50-100	0
402	2	>15	>200	150-200	42
402	3	>15	NA	NA	70
402	4	>15	NA	NA	98
403	1	9-12	25-50	25-50	0
403	2	>15	NA	NA	55
403	3	12-15	NA	NA	112
403	4	9-12	NA	NA	175
403	5	12-15	NA	NA	202
403	6	12-15	NA	1-25	284
403	7	9-12	NA	NA	357
404	1	12-15	50-100	1-25	0
404	2	>15	>200	25-50	42
404	3	>15	NA	1-25	288
405	1	>15	>200	100-150	0
405	2	>15	NA	NA	56
405	3	>15	NA	NA	174
405	4	>15	>200	>200	335
405	5	>15	NA	NA	356
406	1	>15	150-200	50-100	0
406	2	>15	NA	NA	56
407	1	>15	25-50	25-50	0
407	2	>15	NA	NA	63
407	3	>15	NA	1-25	140
408	1	3-6	1-25	<1	0
408	2	>15	NA	NA	82
408	3	>15	NA	25-50	161
408	4	>15	NA	NA	208
408	5	>15	25-50	1-25	243
408	6	>15	NA	NA	308
408	7	>15	25-50	1-25	350
408	8	>15	NA	NA	397
408	9	>15	1-25	1-25	455
409	1	3-6	1-25	1-25	0
409	2	1-3	NA	NA	35
409	3	1-3	NA	NA	63
409	4	3-6	NA	NA	189
409	5	3-6	NA	NA	245
409	6	1-3	1-25	1-25	308
409	7	1-3	1-25	1-25	343
410	1	>15	NA	100-150	0
410	2	>15	NA	NA	300
410	3	>15	NA	NA	356
410	4	>15	NA	25-50	685
410	5	>15	NA	100-150	734
410	6	>15	NA	100-150	807
411	1	>15	50-100	1-25	0
411	2	>15	NA	NA	84
411	3	>15	NA	NA	161
411	4	>15	NA	NA	231
412	1	>15	100-150	1-25	0
412	2	12-15	NA	NA	14
412	3	>15	NA	25-50	28
413	1	>15	50-100	25-50	0
413	2	12-15	NA	NA	17
413	3	>15	NA	NA	99
413	4	>15	NA	NA	176
413	5	>15	100-150	1-25	254
414	1	1-3	1-25	<1	0
414	2	3-6	1-25	1-25	35
414	3	>15	NA	NA	76
414	4	>15	NA	NA	216
414	5	>15	NA	1-25	314
414	6	>15	>200	1-25	343
414	7	>15	NA	NA	397
415	1	>15	100-150	150-200	0
415	2	>15	NA	NA	28
415	3	>15	NA	NA	36
415	4	>15	NA	NA	63
415	5	>15	NA	NA	105
415	6	12-15	NA	NA	133
415	7	>15	NA	NA	189
415	8	>15	NA	50-100	294
415	9	>15	NA	NA	350
416	1	>15	25-50	50-100	0
416	2	>15	NA	NA	37
416	3	>15	NA	NA	56
416	4	>15	>200	25-50	308
416	5	>15	NA	NA	350
416	6	>15	NA	NA	364
417	1	1-3	<1	<1	0
417	2	3-6	1-25	50-100	42
417	3	>15	NA	NA	168
417	4	>15	NA	NA	238
417	5	>15	NA	NA	280
417	6	>15	NA	NA	583
418	1	6-9	1-25	50-100	0
418	2	6-9	NA	NA	28
418	3	12-15	NA	NA	56
418	4	>15	NA	NA	122
418	5	>15	25-50	1-25	218
418	6	>15	NA	NA	283
418	7	12-15	25-50	1-25	311
419	1	>15	1-25	1-25	0
419	2	>15	NA	NA	63
419	3	>15	NA	NA	175
419	4	>15	NA	NA	224
419	5	>15	>200	100-150	259
419	6	>15	>200	50-100	350
419	7	6-9	NA	NA	406
420	1	>15	>200	50-100	0
420	2	>15	NA	NA	28
420	3	>15	150-200	150-200	42
420	4	>15	NA	NA	70
420	5	>15	NA	NA	105
420	6	>15	NA	NA	217
420	7	>15	NA	150-200	336
420	8	>15	NA	NA	385
420	9	>15	NA	NA	399
421	1	1-3	NA	<1	0
421	2	1-3	NA	NA	42
421	3	1-3	NA	NA	182
421	4	1-3	1-25	<1	336
422	1	1-3	1-25	1-25	0
422	2	12-15	NA	NA	126
422	3	9-12	NA	NA	182
422	4	12-15	1-25	1-25	217
422	5	12-15	NA	NA	280
422	6	6-9	NA	NA	357
423	1	>15	NA	25-50	0
423	2	>15	>200	1-25	317
423	3	>15	>200	1-25	419
423	4	>15	NA	1-25	651
423	5	>15	NA	100-150	692
423	6	>15	NA	100-150	807
424	1	6-9	1-25	50-100	0
424	2	12-15	NA	NA	56
424	3	>15	NA	NA	147
424	4	>15	NA	NA	176
424	5	>15	NA	NA	197
424	6	>15	NA	NA	239
424	7	>15	NA	1-25	301
424	8	>15	NA	NA	351
425	1	1-3	<1	<1	0
425	2	<1	NA	NA	89
425	3	<1	<1	<1	253
425	4	<1	<1	<1	442
426	1	3-6	<1	1-25	0
426	2	1-3	1-25	1-25	14
426	3	>15	NA	1-25	191
426	4	>15	NA	NA	412
427	1	>15	NA	100-150	0
427	2	>15	NA	NA	183
427	3	>15	NA	100-150	296
427	4	>15	NA	NA	353
427	5	>15	NA	NA	539
428	1	3-6	NA	1-25	0
428	2	12-15	NA	NA	68
428	3	9-12	NA	1-25	130
428	4	12-15	NA	NA	207
428	5	>15	25-50	1-25	326
429	1	>15	100-150	50-100	0
429	2	>15	NA	NA	45
429	3	>15	NA	NA	143
429	4	>15	100-150	150-200	213
429	5	>15	100-150	100-150	297
429	6	>15	100-150	100-150	359
430	1	>15	NA	100-150	0
430	2	>15	NA	NA	68
431	1	9-12	25-50	100-150	0
431	2	>15	NA	NA	98
431	3	>15	NA	NA	147
431	4	>15	NA	NA	203
431	5	>15	50-100	100-150	329
432	1	>15	1-25	1-25	0
432	2	>15	NA	25-50	35
432	3	>15	NA	NA	70
432	4	>15	NA	NA	84
432	5	>15	NA	NA	98
432	6	>15	NA	NA	147
432	7	>15	NA	NA	175
432	8	>15	NA	NA	231
433	1	>15	150-200	150-200	0
433	2	>15	NA	NA	49
433	3	>15	NA	NA	140
433	4	>15	NA	NA	175
433	5	>15	NA	NA	203
433	6	>15	NA	50-100	266
433	7	>15	NA	NA	301
433	8	>15	NA	NA	357
433	9	>15	NA	NA	497
433	10	>15	NA	NA	518
433	11	>15	NA	NA	539
434	1	>15	50-100	1-25	0
434	2	6-9	25-50	50-100	44
434	3	>15	NA	NA	84
434	4	>15	NA	NA	175
434	5	>15	NA	NA	245
435	1	>15	100-150	100-150	0
435	2	>15	NA	NA	42
[truncated: 311 more rows]
